# Supplementary material for: Ethyl (Z)-2-(2-fluoro­benzyl­idene)-7-methyl-3-oxo-5-phenyl-3,5-dihydro-2H-thia­zolo[3,2-a]pyrimidine-6-carboxyl­ate
Source: Acta Crystallogr Sect E Struct Rep Online. 2011 Oct 22;67(Pt 11):o3009. doi: 10.1107/S1600536811042899 (PMC3247408; doi:10.1107/S1600536811042899)
Supplement: Supplementary file 1 [file e-67-o3009-sup1.cif]

##############################################################################
#                                                                            #
# This CIF contains the data in a paper accepted for publication in          #
# Acta Crystallographica Section E. It conforms to the requirements of       #
# Notes for Authors for Acta Crystallographica Section E, and has been       #
# peer reviewed under the auspices of the IUCr Commission on Journals.       #
#                                                                            #
# Full details of the Crystallographic Information File format               #
# are given in the paper "The Crystallographic Information File (CIF):       #
# a New Standard Archive File for Crystallography" by S. R. Hall, F. H.      #
# Allen and I. D. Brown [Acta Cryst. (1991), A47, 655-685].                  #
#                                                                            #
# The current version of the core CIF dictionary is obtainable from          #
# ftp://ftp.iucr.org/pub/cif_core.dic.                                       #
#                                                                            #
# Software is freely available for graphical display of the structure(s)     #
# in this CIF. For information consult the CIF software page                 #
# http://www.iucr.org/resources/cif/software.                                #
#                                                                            #
# This file may be used for bona fide research purposes within the           #
# scientific community so long as proper attribution is given to the journal # 
# article from which it was obtained.                                        #
#                                                                            #
##############################################################################
data_I
_audit_creation_method     SHELXL-97
_chemical_name_systematic
;
Ethyl (<i>Z</i>)-2-(2-fluorobenzylidene)-7-methyl-3-oxo-5-phenyl-3,5-dihydro-
2<i>H</i>-thiazolo[3,2-<i>a</i>]pyrimidine-6-carboxylate
;
_chemical_name_common     ?
_chemical_formula_moiety     'C23 H19 F N2 O3 S'
_chemical_formula_sum     'C23 H19 F N2 O3 S'
_chemical_formula_iupac     'C23 H19 F N2 O3 S'
_chemical_formula_weight     422.46
_chemical_melting_point     ?
_symmetry_cell_setting     monoclinic
_symmetry_space_group_name_H-M     'P 21/n'
loop_
    _symmetry_equiv_pos_as_xyz
    'x, y, z'
    '-x+1/2, y+1/2, -z+1/2'
    '-x, -y, -z'
    'x-1/2, -y-1/2, z-1/2'
_cell_length_a     9.3230(19)
_cell_length_b     10.170(2)
_cell_length_c     21.862(4)
_cell_angle_alpha     90.00
_cell_angle_beta     96.33(3)
_cell_angle_gamma     90.00
_cell_volume     2060.3(7)
_cell_formula_units_Z     4
_cell_measurement_reflns_used     2127
_cell_measurement_theta_min     2.45
_cell_measurement_theta_max     23.98
_cell_measurement_temperature     293(2)
_exptl_crystal_description     prismatic
_exptl_crystal_colour     green
_exptl_crystal_size_max     0.258
_exptl_crystal_size_mid     0.165
_exptl_crystal_size_min     0.127
_exptl_crystal_density_diffrn     1.362
_exptl_crystal_density_meas     ?
_exptl_crystal_density_method     'not measured'
_exptl_crystal_F_000     880
_exptl_absorpt_coefficient_mu     0.193
_exptl_absorpt_correction_type     multi-scan
_exptl_absorpt_process_details     '(SADABS; Bruker, 2002)'
_exptl_absorpt_correction_T_min     0.83079
_exptl_absorpt_correction_T_max     1.00000
_exptl_special_details     ?
_diffrn_ambient_temperature     293(2)
_diffrn_radiation_type     MoK\a
_diffrn_radiation_wavelength     0.71073
_diffrn_radiation_source     'fine-focus sealed tube'
_diffrn_radiation_monochromator     graphite
_diffrn_measurement_device_type     'Bruker SMART'
_diffrn_measurement_method     \w
_diffrn_detector_area_resol_mean     ?
_diffrn_reflns_number     10963
_diffrn_reflns_av_R_equivalents     0.0271
_diffrn_reflns_av_sigmaI/netI     0.0366
_diffrn_reflns_theta_min     1.87
_diffrn_reflns_theta_max     26.00
_diffrn_reflns_theta_full     26.00
_diffrn_measured_fraction_theta_max     0.997
_diffrn_measured_fraction_theta_full     0.997
_diffrn_reflns_limit_h_min     -11
_diffrn_reflns_limit_h_max     11
_diffrn_reflns_limit_k_min     -11
_diffrn_reflns_limit_k_max     12
_diffrn_reflns_limit_l_min     -21
_diffrn_reflns_limit_l_max     26
_diffrn_standards_number     3
_diffrn_standards_interval_count     200
_diffrn_standards_interval_time     ?
_diffrn_standards_decay_%     99
_refine_special_details
;
Refinement of <i>F</i>^2^ against ALL reflections. The weighted <i>R</i>-factor
<i>wR</i> and goodness of fit <i>S</i> are based on <i>F</i>^2^, conventional
<i>R</i>-factors <i>R</i> are based on <i>F</i>, with <i>F</i> set to zero for
negative <i>F</i>^2^. The threshold expression of <i>F</i>^2^ >
\s(<i>F</i>^2^) is used only for calculating <i>R</i>-factors(gt) <i>etc</i>.
and is not relevant to the choice of reflections for refinement.
<i>R</i>-factors based on <i>F</i>^2^ are statistically about twice as large
as those based on <i>F</i>, and <i>R</i>- factors based on ALL data will be
even larger.
;
_reflns_number_total     4040
_reflns_number_gt     2918
_reflns_threshold_expression     I>2\s(I)
_refine_ls_structure_factor_coef     Fsqd
_refine_ls_matrix_type     full
_refine_ls_R_factor_all     0.0742
_refine_ls_R_factor_gt     0.0523
_refine_ls_wR_factor_gt     0.1319
_refine_ls_wR_factor_ref     0.1467
_refine_ls_goodness_of_fit_ref     1.035
_refine_ls_restrained_S_all     1.035
_refine_ls_number_reflns     4040
_refine_ls_number_parameters     273
_refine_ls_number_restraints     0
_refine_ls_hydrogen_treatment     constr
_refine_ls_weighting_scheme     calc
_refine_ls_weighting_details
         'calc w=1/[\s^2^(Fo^2^)+(0.0733P)^2^+0.4206P] where P=(Fo^2^+2Fc^2^)/3'
_atom_sites_solution_hydrogens     geom
_atom_sites_solution_primary     direct
_atom_sites_solution_secondary     difmap
_refine_ls_shift/su_max     0.009
_refine_ls_shift/su_mean     0.000
_refine_diff_density_max     0.273
_refine_diff_density_min     -0.169
_refine_ls_extinction_method     none
_refine_ls_extinction_coef     ?
loop_
    _atom_type_symbol
    _atom_type_description
    _atom_type_scat_dispersion_real
    _atom_type_scat_dispersion_imag
    _atom_type_scat_source
    'C' 'C' 0.0033 0.0016
                         'International Tables Vol C Tables 4.2.6.8 and 6.1.1.4'
    'H' 'H' 0.0000 0.0000
                         'International Tables Vol C Tables 4.2.6.8 and 6.1.1.4'
    'N' 'N' 0.0061 0.0033
                         'International Tables Vol C Tables 4.2.6.8 and 6.1.1.4'
    'O' 'O' 0.0106 0.0060
                         'International Tables Vol C Tables 4.2.6.8 and 6.1.1.4'
    'F' 'F' 0.0171 0.0103
                         'International Tables Vol C Tables 4.2.6.8 and 6.1.1.4'
    'S' 'S' 0.1246 0.1234
                         'International Tables Vol C Tables 4.2.6.8 and 6.1.1.4'
_computing_data_collection     'SMART (Bruker, 2002)'
_computing_cell_refinement     'SAINT (Bruker, 2002)'
_computing_data_reduction     'SAINT (Bruker, 2002)'
_computing_structure_solution     'SHELXS97 (Sheldrick, 2008)'
_computing_structure_refinement     'SHELXL97 (Sheldrick, 2008)'
_computing_molecular_graphics     'SHELXTL (Bruker, 2002)'
_computing_publication_material     'SHEXLTL (Bruker, 2002)'
loop_
    _atom_site_type_symbol
    _atom_site_label
    _atom_site_fract_x
    _atom_site_fract_y
    _atom_site_fract_z
    _atom_site_U_iso_or_equiv
    _atom_site_adp_type
    _atom_site_calc_flag
    _atom_site_refinement_flags
    _atom_site_occupancy
    _atom_site_symmetry_multiplicity
    _atom_site_disorder_assembly
    _atom_site_disorder_group
    S S1 0.12550(6) 0.33812(6) 1.02831(3) 0.0515(2) Uani d . 1 1 . .
    N N1 0.00474(18) 0.31076(17) 0.91699(8) 0.0421(4) Uani d . 1 1 . .
    N N2 -0.0764(2) 0.16406(19) 0.98954(9) 0.0551(5) Uani d . 1 1 . .
    F F1 0.46561(19) 0.74388(17) 0.96836(8) 0.0873(5) Uani d . 1 1 . .
    O O1 0.10315(17) 0.47535(17) 0.86461(7) 0.0571(4) Uani d . 1 1 . .
    O O2 -0.3636(2) 0.0068(2) 0.83596(11) 0.0977(7) Uani d . 1 1 . .
    O O3 -0.28690(19) 0.1748(2) 0.78413(9) 0.0721(5) Uani d . 1 1 . .
    C C1 0.0939(2) 0.4181(2) 0.91203(10) 0.0423(5) Uani d . 1 1 . .
    C C2 0.1745(2) 0.4481(2) 0.97289(9) 0.0431(5) Uani d . 1 1 . .
    C C3 0.0027(2) 0.2577(2) 0.97443(10) 0.0455(5) Uani d . 1 1 . .
    C C4 -0.0700(2) 0.2454(2) 0.86253(10) 0.0476(5) Uani d . 1 1 . .
    H H4 -0.1203 0.3121 0.8358 0.057 Uiso calc R 1 1 . .
    C C5 -0.1807(2) 0.1507(2) 0.88343(11) 0.0499(6) Uani d . 1 1 . .
    C C6 -0.1772(2) 0.1125(2) 0.94227(12) 0.0536(6) Uani d . 1 1 . .
    C C7 0.2703(2) 0.5462(2) 0.97837(10) 0.0475(5) Uani d . 1 1 . .
    H H7 0.2781 0.5930 0.9424 0.057 Uiso calc R 1 1 . .
    C C8 0.3638(2) 0.5912(2) 1.03149(11) 0.0496(6) Uani d . 1 1 . .
    C C9 0.3658(3) 0.5407(3) 1.09065(12) 0.0632(7) Uani d . 1 1 . .
    H H9 0.3031 0.4727 1.0979 0.076 Uiso calc R 1 1 . .
    C C10 0.4586(3) 0.5889(3) 1.13895(13) 0.0768(9) Uani d . 1 1 . .
    H H10 0.4578 0.5534 1.1781 0.092 Uiso calc R 1 1 . .
    C C11 0.5515(3) 0.6883(3) 1.12944(16) 0.0795(9) Uani d . 1 1 . .
    H H11 0.6140 0.7202 1.1622 0.095 Uiso calc R 1 1 . .
    C C12 0.5536(3) 0.7414(3) 1.07228(15) 0.0747(8) Uani d . 1 1 . .
    H H12 0.6164 0.8096 1.0657 0.090 Uiso calc R 1 1 . .
    C C13 0.4611(3) 0.6919(3) 1.02485(13) 0.0588(6) Uani d . 1 1 . .
    C C14 0.0385(3) 0.1753(3) 0.82699(11) 0.0574(7) Uani d . 1 1 . .
    C C15 0.0600(3) 0.2140(3) 0.76873(13) 0.0809(9) Uani d . 1 1 . .
    H H15 0.0088 0.2847 0.7504 0.097 Uiso calc R 1 1 . .
    C C16 0.1604(5) 0.1456(5) 0.73671(18) 0.1075(14) Uani d . 1 1 . .
    H H16 0.1754 0.1707 0.6970 0.129 Uiso calc R 1 1 . .
    C C17 0.2346(4) 0.0434(5) 0.7641(2) 0.1163(17) Uani d . 1 1 . .
    H H17 0.3004 -0.0013 0.7428 0.140 Uiso calc R 1 1 . .
    C C18 0.2155(3) 0.0046(4) 0.8219(2) 0.1027(13) Uani d . 1 1 . .
    H H18 0.2684 -0.0653 0.8402 0.123 Uiso calc R 1 1 . .
    C C19 0.1160(3) 0.0704(3) 0.85343(15) 0.0768(9) Uani d . 1 1 . .
    H H19 0.1014 0.0434 0.8929 0.092 Uiso calc R 1 1 . .
    C C20 -0.2869(3) 0.1001(3) 0.83382(14) 0.0605(7) Uani d . 1 1 . .
    C C21 -0.3860(3) 0.1400(4) 0.73092(15) 0.0931(11) Uani d . 1 1 . .
    H H21A -0.3472 0.0674 0.7092 0.112 Uiso calc R 1 1 . .
    H H21B -0.4777 0.1128 0.7439 0.112 Uiso calc R 1 1 . .
    C C22 -0.4067(5) 0.2525(5) 0.69102(16) 0.1257(15) Uani d . 1 1 . .
    H H22A -0.4401 0.3254 0.7135 0.189 Uiso calc R 1 1 . .
    H H22B -0.4769 0.2320 0.6569 0.189 Uiso calc R 1 1 . .
    H H22C -0.3169 0.2751 0.6761 0.189 Uiso calc R 1 1 . .
    C C23 -0.2756(3) 0.0149(3) 0.96687(15) 0.0743(8) Uani d . 1 1 . .
    H H23A -0.3639 0.0100 0.9399 0.111 Uiso calc R 1 1 . .
    H H23B -0.2961 0.0418 1.0071 0.111 Uiso calc R 1 1 . .
    H H23C -0.2300 -0.0699 0.9695 0.111 Uiso calc R 1 1 . .
loop_
    _atom_site_aniso_label
    _atom_site_aniso_U_11
    _atom_site_aniso_U_22
    _atom_site_aniso_U_33
    _atom_site_aniso_U_12
    _atom_site_aniso_U_13
    _atom_site_aniso_U_23
    S1 0.0556(4) 0.0553(4) 0.0424(3) 0.0045(3) -0.0004(3) 0.0014(3)
    N1 0.0425(10) 0.0440(10) 0.0396(9) 0.0018(8) 0.0034(7) -0.0048(8)
    N2 0.0538(12) 0.0497(12) 0.0619(13) 0.0032(10) 0.0064(10) 0.0065(10)
    F1 0.0901(12) 0.0884(12) 0.0848(12) -0.0292(10) 0.0158(9) -0.0101(9)
    O1 0.0642(10) 0.0621(10) 0.0435(9) -0.0110(8) -0.0008(7) 0.0053(8)
    O2 0.0845(15) 0.0827(15) 0.1215(19) -0.0357(12) -0.0082(13) -0.0088(13)
    O3 0.0576(11) 0.0893(14) 0.0668(12) -0.0195(10) -0.0052(9) -0.0159(10)
    C1 0.0424(12) 0.0417(12) 0.0423(12) 0.0036(9) 0.0027(9) -0.0044(10)
    C2 0.0434(12) 0.0439(12) 0.0413(12) 0.0118(10) 0.0023(9) -0.0061(9)
    C3 0.0439(12) 0.0443(12) 0.0487(13) 0.0104(10) 0.0063(10) 0.0013(10)
    C4 0.0418(12) 0.0527(13) 0.0473(12) -0.0001(10) 0.0004(10) -0.0083(10)
    C5 0.0360(12) 0.0456(12) 0.0684(16) 0.0033(10) 0.0076(11) -0.0087(11)
    C6 0.0433(13) 0.0409(12) 0.0772(18) 0.0069(10) 0.0091(12) 0.0008(12)
    C7 0.0472(12) 0.0469(12) 0.0475(12) 0.0075(10) 0.0009(10) -0.0060(10)
    C8 0.0432(12) 0.0501(13) 0.0542(14) 0.0116(10) -0.0009(10) -0.0119(11)
    C9 0.0656(16) 0.0600(16) 0.0605(16) 0.0053(13) -0.0085(12) -0.0130(12)
    C10 0.081(2) 0.082(2) 0.0614(17) 0.0164(17) -0.0211(15) -0.0173(15)
    C11 0.0549(17) 0.088(2) 0.090(2) 0.0123(16) -0.0197(15) -0.0418(18)
    C12 0.0486(15) 0.0779(19) 0.095(2) 0.0000(14) -0.0020(15) -0.0379(17)
    C13 0.0459(13) 0.0580(15) 0.0719(17) 0.0036(12) 0.0041(12) -0.0179(13)
    C14 0.0435(13) 0.0694(16) 0.0598(15) -0.0153(12) 0.0084(11) -0.0282(13)
    C15 0.080(2) 0.098(2) 0.0684(18) -0.0322(17) 0.0249(15) -0.0315(16)
    C16 0.106(3) 0.132(3) 0.094(3) -0.059(3) 0.053(2) -0.055(3)
    C17 0.075(2) 0.128(4) 0.155(4) -0.037(2) 0.056(3) -0.087(3)
    C18 0.0606(19) 0.109(3) 0.140(3) 0.0046(18) 0.020(2) -0.057(3)
    C19 0.0515(15) 0.085(2) 0.094(2) 0.0080(15) 0.0098(14) -0.0357(17)
    C20 0.0411(13) 0.0565(15) 0.0834(19) -0.0013(12) 0.0050(12) -0.0158(14)
    C21 0.071(2) 0.121(3) 0.081(2) -0.0205(19) -0.0181(17) -0.026(2)
    C22 0.160(4) 0.138(4) 0.069(2) -0.015(3) -0.030(2) -0.018(2)
    C23 0.0620(17) 0.0546(16) 0.107(2) -0.0019(13) 0.0147(15) 0.0184(15)
_geom_special_details
;
All e.s.d.'s (except the e.s.d. in the dihedral angle between two l.s. planes)
are estimated using the full covariance matrix. The cell e.s.d.'s are taken
into account individually in the estimation of e.s.d.'s in distances, angles
and torsion angles; correlations between e.s.d.'s in cell parameters are only
used when they are defined by crystal symmetry. An approximate (isotropic)
treatment of cell e.s.d.'s is used for estimating e.s.d.'s involving l.s.
planes.
;
loop_
    _geom_bond_atom_site_label_1
    _geom_bond_atom_site_label_2
    _geom_bond_site_symmetry_2
    _geom_bond_distance
    _geom_bond_publ_flag
    S1 C2 . 1.746(2) ?
    S1 C3 . 1.752(2) ?
    N1 C3 . 1.369(3) ?
    N1 C1 . 1.384(3) ?
    N1 C4 . 1.470(3) ?
    N2 C3 . 1.270(3) ?
    N2 C6 . 1.418(3) ?
    F1 C13 . 1.348(3) ?
    O1 C1 . 1.201(3) ?
    O2 C20 . 1.192(3) ?
    O3 C20 . 1.326(3) ?
    O3 C21 . 1.448(3) ?
    C1 C2 . 1.486(3) ?
    C2 C7 . 1.336(3) ?
    C4 C5 . 1.518(3) ?
    C4 C14 . 1.520(3) ?
    C4 H4 . 0.9800 ?
    C5 C6 . 1.341(3) ?
    C5 C20 . 1.478(3) ?
    C6 C23 . 1.492(3) ?
    C7 C8 . 1.447(3) ?
    C7 H7 . 0.9300 ?
    C8 C13 . 1.387(4) ?
    C8 C9 . 1.390(4) ?
    C9 C10 . 1.379(4) ?
    C9 H9 . 0.9300 ?
    C10 C11 . 1.361(4) ?
    C10 H10 . 0.9300 ?
    C11 C12 . 1.364(4) ?
    C11 H11 . 0.9300 ?
    C12 C13 . 1.369(4) ?
    C12 H12 . 0.9300 ?
    C14 C15 . 1.368(4) ?
    C14 C19 . 1.379(4) ?
    C15 C16 . 1.413(5) ?
    C15 H15 . 0.9300 ?
    C16 C17 . 1.351(6) ?
    C16 H16 . 0.9300 ?
    C17 C18 . 1.353(6) ?
    C17 H17 . 0.9300 ?
    C18 C19 . 1.387(4) ?
    C18 H18 . 0.9300 ?
    C19 H19 . 0.9300 ?
    C21 C22 . 1.438(5) ?
    C21 H21A . 0.9700 ?
    C21 H21B . 0.9700 ?
    C22 H22A . 0.9600 ?
    C22 H22B . 0.9600 ?
    C22 H22C . 0.9600 ?
    C23 H23A . 0.9600 ?
    C23 H23B . 0.9600 ?
    C23 H23C . 0.9600 ?
loop_
    _geom_angle_atom_site_label_1
    _geom_angle_atom_site_label_2
    _geom_angle_atom_site_label_3
    _geom_angle_site_symmetry_1
    _geom_angle_site_symmetry_3
    _geom_angle
    _geom_angle_publ_flag
    C2 S1 C3 . . 91.96(11) ?
    C3 N1 C1 . . 116.89(18) ?
    C3 N1 C4 . . 120.74(18) ?
    C1 N1 C4 . . 121.90(18) ?
    C3 N2 C6 . . 116.4(2) ?
    C20 O3 C21 . . 117.4(2) ?
    O1 C1 N1 . . 123.46(19) ?
    O1 C1 C2 . . 126.6(2) ?
    N1 C1 C2 . . 109.93(19) ?
    C7 C2 C1 . . 120.1(2) ?
    C7 C2 S1 . . 129.77(17) ?
    C1 C2 S1 . . 110.16(16) ?
    N2 C3 N1 . . 127.0(2) ?
    N2 C3 S1 . . 122.04(18) ?
    N1 C3 S1 . . 111.00(16) ?
    N1 C4 C5 . . 108.68(18) ?
    N1 C4 C14 . . 110.08(17) ?
    C5 C4 C14 . . 111.69(19) ?
    N1 C4 H4 . . 108.8 ?
    C5 C4 H4 . . 108.8 ?
    C14 C4 H4 . . 108.8 ?
    C6 C5 C20 . . 123.1(2) ?
    C6 C5 C4 . . 121.8(2) ?
    C20 C5 C4 . . 115.0(2) ?
    C5 C6 N2 . . 122.4(2) ?
    C5 C6 C23 . . 126.0(2) ?
    N2 C6 C23 . . 111.6(2) ?
    C2 C7 C8 . . 130.2(2) ?
    C2 C7 H7 . . 114.9 ?
    C8 C7 H7 . . 114.9 ?
    C13 C8 C9 . . 115.4(2) ?
    C13 C8 C7 . . 119.5(2) ?
    C9 C8 C7 . . 125.1(2) ?
    C10 C9 C8 . . 121.6(3) ?
    C10 C9 H9 . . 119.2 ?
    C8 C9 H9 . . 119.2 ?
    C11 C10 C9 . . 120.2(3) ?
    C11 C10 H10 . . 119.9 ?
    C9 C10 H10 . . 119.9 ?
    C10 C11 C12 . . 120.5(3) ?
    C10 C11 H11 . . 119.7 ?
    C12 C11 H11 . . 119.7 ?
    C11 C12 C13 . . 118.5(3) ?
    C11 C12 H12 . . 120.8 ?
    C13 C12 H12 . . 120.8 ?
    F1 C13 C12 . . 118.0(3) ?
    F1 C13 C8 . . 118.2(2) ?
    C12 C13 C8 . . 123.8(3) ?
    C15 C14 C19 . . 119.3(3) ?
    C15 C14 C4 . . 121.0(3) ?
    C19 C14 C4 . . 119.7(2) ?
    C14 C15 C16 . . 119.5(4) ?
    C14 C15 H15 . . 120.2 ?
    C16 C15 H15 . . 120.2 ?
    C17 C16 C15 . . 119.6(4) ?
    C17 C16 H16 . . 120.2 ?
    C15 C16 H16 . . 120.2 ?
    C16 C17 C18 . . 121.7(4) ?
    C16 C17 H17 . . 119.2 ?
    C18 C17 H17 . . 119.2 ?
    C17 C18 C19 . . 119.1(4) ?
    C17 C18 H18 . . 120.4 ?
    C19 C18 H18 . . 120.4 ?
    C14 C19 C18 . . 120.9(4) ?
    C14 C19 H19 . . 119.6 ?
    C18 C19 H19 . . 119.6 ?
    O2 C20 O3 . . 122.9(3) ?
    O2 C20 C5 . . 127.2(3) ?
    O3 C20 C5 . . 109.9(2) ?
    C22 C21 O3 . . 108.9(3) ?
    C22 C21 H21A . . 109.9 ?
    O3 C21 H21A . . 109.9 ?
    C22 C21 H21B . . 109.9 ?
    O3 C21 H21B . . 109.9 ?
    H21A C21 H21B . . 108.3 ?
    C21 C22 H22A . . 109.5 ?
    C21 C22 H22B . . 109.5 ?
    H22A C22 H22B . . 109.5 ?
    C21 C22 H22C . . 109.5 ?
    H22A C22 H22C . . 109.5 ?
    H22B C22 H22C . . 109.5 ?
    C6 C23 H23A . . 109.5 ?
    C6 C23 H23B . . 109.5 ?
    H23A C23 H23B . . 109.5 ?
    C6 C23 H23C . . 109.5 ?
    H23A C23 H23C . . 109.5 ?
    H23B C23 H23C . . 109.5 ?
loop_
    _geom_torsion_atom_site_label_1
    _geom_torsion_atom_site_label_2
    _geom_torsion_atom_site_label_3
    _geom_torsion_atom_site_label_4
    _geom_torsion_site_symmetry_1
    _geom_torsion_site_symmetry_2
    _geom_torsion_site_symmetry_3
    _geom_torsion_site_symmetry_4
    _geom_torsion
    _geom_torsion_publ_flag
    C3 N1 C1 O1 . . . . -178.3(2) ?
    C4 N1 C1 O1 . . . . 9.5(3) ?
    C3 N1 C1 C2 . . . . 2.4(2) ?
    C4 N1 C1 C2 . . . . -169.82(17) ?
    O1 C1 C2 C7 . . . . -1.2(3) ?
    N1 C1 C2 C7 . . . . 178.14(18) ?
    O1 C1 C2 S1 . . . . -179.97(19) ?
    N1 C1 C2 S1 . . . . -0.6(2) ?
    C3 S1 C2 C7 . . . . -179.4(2) ?
    C3 S1 C2 C1 . . . . -0.79(16) ?
    C6 N2 C3 N1 . . . . -2.6(3) ?
    C6 N2 C3 S1 . . . . 176.41(16) ?
    C1 N1 C3 N2 . . . . 176.1(2) ?
    C4 N1 C3 N2 . . . . -11.6(3) ?
    C1 N1 C3 S1 . . . . -3.0(2) ?
    C4 N1 C3 S1 . . . . 169.30(15) ?
    C2 S1 C3 N2 . . . . -177.05(19) ?
    C2 S1 C3 N1 . . . . 2.07(16) ?
    C3 N1 C4 C5 . . . . 19.3(3) ?
    C1 N1 C4 C5 . . . . -168.82(18) ?
    C3 N1 C4 C14 . . . . -103.3(2) ?
    C1 N1 C4 C14 . . . . 68.6(3) ?
    N1 C4 C5 C6 . . . . -16.0(3) ?
    C14 C4 C5 C6 . . . . 105.6(2) ?
    N1 C4 C5 C20 . . . . 166.70(18) ?
    C14 C4 C5 C20 . . . . -71.7(2) ?
    C20 C5 C6 N2 . . . . -178.7(2) ?
    C4 C5 C6 N2 . . . . 4.3(3) ?
    C20 C5 C6 C23 . . . . 0.5(4) ?
    C4 C5 C6 C23 . . . . -176.5(2) ?
    C3 N2 C6 C5 . . . . 6.2(3) ?
    C3 N2 C6 C23 . . . . -173.1(2) ?
    C1 C2 C7 C8 . . . . -177.9(2) ?
    S1 C2 C7 C8 . . . . 0.6(4) ?
    C2 C7 C8 C13 . . . . 176.4(2) ?
    C2 C7 C8 C9 . . . . -3.3(4) ?
    C13 C8 C9 C10 . . . . 0.2(4) ?
    C7 C8 C9 C10 . . . . 179.9(2) ?
    C8 C9 C10 C11 . . . . -0.1(4) ?
    C9 C10 C11 C12 . . . . 0.2(4) ?
    C10 C11 C12 C13 . . . . -0.4(4) ?
    C11 C12 C13 F1 . . . . -179.1(2) ?
    C11 C12 C13 C8 . . . . 0.6(4) ?
    C9 C8 C13 F1 . . . . 179.2(2) ?
    C7 C8 C13 F1 . . . . -0.5(3) ?
    C9 C8 C13 C12 . . . . -0.5(4) ?
    C7 C8 C13 C12 . . . . 179.8(2) ?
    N1 C4 C14 C15 . . . . -115.2(2) ?
    C5 C4 C14 C15 . . . . 124.0(2) ?
    N1 C4 C14 C19 . . . . 65.4(3) ?
    C5 C4 C14 C19 . . . . -55.4(3) ?
    C19 C14 C15 C16 . . . . 0.2(4) ?
    C4 C14 C15 C16 . . . . -179.2(2) ?
    C14 C15 C16 C17 . . . . -0.4(5) ?
    C15 C16 C17 C18 . . . . -0.1(6) ?
    C16 C17 C18 C19 . . . . 0.8(5) ?
    C15 C14 C19 C18 . . . . 0.4(4) ?
    C4 C14 C19 C18 . . . . 179.8(2) ?
    C17 C18 C19 C14 . . . . -0.9(5) ?
    C21 O3 C20 O2 . . . . 0.4(4) ?
    C21 O3 C20 C5 . . . . -179.5(2) ?
    C6 C5 C20 O2 . . . . -13.9(4) ?
    C4 C5 C20 O2 . . . . 163.4(3) ?
    C6 C5 C20 O3 . . . . 166.0(2) ?
    C4 C5 C20 O3 . . . . -16.8(3) ?
    C20 O3 C21 C22 . . . . 160.5(3) ?
loop_
    _geom_hbond_atom_site_label_D
    _geom_hbond_atom_site_label_H
    _geom_hbond_atom_site_label_A
    _geom_hbond_site_symmetry_A
    _geom_hbond_distance_DH
    _geom_hbond_distance_HA
    _geom_hbond_distance_DA
    _geom_hbond_angle_DHA
    _geom_hbond_publ_flag
    C17 H17 O1 2_546 0.93 2.62 3.410(5) 143.7 n
    C23 H23C S1 3_557 0.96 2.90 3.851(3) 173.2 n
data_global
_journal_date_recd_electronic     2011-10-13
_journal_date_accepted     2011-10-17
_journal_name_full     'Acta Crystallographica, Section E'
_journal_year     2011
_journal_volume     67
_journal_issue     11
_journal_page_first     o3009
_journal_page_last     o3009
_journal_paper_category     QO
_journal_coeditor_code     NG5248
_publ_contact_author_name     'Shu-Lin Yang'
_publ_contact_author_address
;
Institute of Biotechnology,
Nanjing University of Science and Technology,
Nanjing, Jiangsu Province 210094,
People's Republic of China.
;
_publ_contact_author_email     'shulin_yang@126.com'
_publ_contact_author_fax     '0086-577-86689983'
_publ_contact_author_phone     '0086-577-86699892'
_publ_section_title
;\
Ethyl
(<i>Z</i>)-2-(2-fluorobenzylidene)-7-methyl-3-oxo-5-phenyl-3,5-dihydro-\
2<i>H</i>-thiazolo[3,2-<i>a</i>]pyrimidine-6-carboxylate
;
loop_
    _publ_author_name
    _publ_author_footnote
    _publ_author_address
    'Zhao, Cheng-Guang' .
;
Institute of Biotechnology,
Nanjing University of Science and Technology,
Nanjing, Jiangsu Province 210094,
People's Republic of China
;
    'Hu, Jie' .
;
School of Pharmacy,
Wenzhou Medical College,
Wenzhou,
Zhejiang Province 325035, People's Republic of China
;
    'Zhang, Ya-Li' .
;
Institute of Biotechnology,
Nanjing University of Science and Technology,
Nanjing, Jiangsu Province 210094,
People's Republic of China
;
    'Zhang, Jing' .
;
Institute of Biotechnology,
Nanjing University of Science and Technology,
Nanjing, Jiangsu Province 210094,
People's Republic of China
;
    'Yang, Shu-Lin' .
;
Institute of Biotechnology,
Nanjing University of Science and Technology,
Nanjing, Jiangsu Province 210094,
People's Republic of China
;
