# Supplementary material for: Ethyl (Z)-2-(2-fluoro­benzyl­idene)-7-methyl-3-oxo-5-phenyl-3,5-dihydro-2H-thia­zolo[3,2-a]pyrimidine-6-carboxyl­ate
Source: Acta Crystallogr Sect E Struct Rep Online. 2011 Oct 22;67(Pt 11):o3009. doi: 10.1107/S1600536811042899 (PMC3247408; doi:10.1107/S1600536811042899)
Supplement: Supplementary file 2 [file e-67-o3009-Isup2.hkl]

# 
# h,k,l, Fc-squared, Fo-squared, sigma(Fo-squared) and status flag 
# 
data_I
_shelx_title ' cd211100 in P2(1)/n' 
_shelx_refln_list_code          4 
_shelx_F_calc_maximum      208.39 
_exptl_crystal_F_000       880.00 
_reflns_d_resolution_high  0.8108 
 
loop_ 
 _symmetry_equiv_pos_as_xyz 
 'x, y, z' 
 '-x+1/2, y+1/2, -z+1/2' 
 '-x, -y, -z' 
 'x-1/2, -y-1/2, z-1/2' 
 
_cell_length_a     9.3230 
_cell_length_b    10.1704 
_cell_length_c    21.8621 
_cell_angle_alpha  90.000 
_cell_angle_beta   96.328 
_cell_angle_gamma  90.000 
 
_shelx_F_squared_multiplier     1.000 
 
loop_ 
 _refln_index_h 
 _refln_index_k 
 _refln_index_l 
 _refln_F_squared_calc 
 _refln_F_squared_meas 
 _refln_F_squared_sigma 
 _refln_observed_status 
   2   0   0     1906.77     2021.67     55.98 o 
   4   0   0      718.91      727.06     17.99 o 
   6   0   0       52.58       65.46      6.20 o 
   8   0   0       89.12      117.40     10.97 o 
  10   0   0        1.62       14.85      6.90 o 
   1   1   0       61.04       26.34      3.20 o 
   2   1   0    14415.69    15546.67    236.60 o 
   3   1   0      770.14      750.23     14.30 o 
   4   1   0        0.37       -0.34      1.63 o 
   5   1   0      512.42      516.65     13.38 o 
   6   1   0       51.33       64.85      4.97 o 
   7   1   0       67.02       78.49      4.96 o 
   8   1   0        2.73        5.19      2.50 o 
   9   1   0      166.18      173.87     14.84 o 
  10   1   0      616.40      635.90     21.74 o 
  11   1   0       17.92       25.89      7.00 o 
   0   2   0     1442.46     1384.85     38.89 o 
   1   2   0     5906.23     6396.30     98.50 o 
   2   2   0    32742.58    35228.25    533.86 o 
   3   2   0      181.35      160.01      7.05 o 
   4   2   0     1323.11     1446.23     21.58 o 
   5   2   0      376.53      368.10     10.03 o 
   6   2   0      110.46      113.04      6.40 o 
   7   2   0       62.23       65.35      5.26 o 
   8   2   0      124.02      131.90      7.85 o 
   9   2   0      154.77      157.29      9.17 o 
  10   2   0        9.00        9.88      5.13 o 
  11   2   0        9.41       23.14      7.64 o 
   1   3   0     2014.43     2198.19     35.86 o 
   2   3   0     6962.74     7334.98    113.97 o 
   3   3   0      190.09      172.88      5.84 o 
   4   3   0       12.69       12.31      2.59 o 
   5   3   0        2.42        3.70      1.91 o 
   6   3   0      174.46      184.93      9.97 o 
   7   3   0      191.77      185.31     14.68 o 
   8   3   0      210.87      202.13     10.16 o 
   9   3   0      678.75      666.49     19.07 o 
  10   3   0       26.73       26.73     11.76 o 
  11   3   0       21.29       26.73      9.19 o 
   0   4   0     1679.83     1925.56     55.69 o 
   1   4   0     1955.50     2186.43     36.50 o 
   2   4   0     1381.70     1489.61     26.38 o 
   3   4   0       31.01       18.18      3.32 o 
   4   4   0     1113.08     1155.94     22.73 o 
   5   4   0       25.03       23.56      3.23 o 
   6   4   0      130.68      147.49      7.62 o 
   7   4   0      199.97      185.44      9.25 o 
   8   4   0        0.19        0.47      3.04 o 
   9   4   0       50.63       57.47      6.12 o 
  10   4   0        4.99        7.21      4.59 o 
   1   5   0      123.58      111.18      5.07 o 
   2   5   0      514.26      572.56     12.92 o 
   3   5   0     1079.53     1038.09     20.73 o 
   4   5   0       26.96       25.76      3.98 o 
   5   5   0        3.99       10.55      2.81 o 
   6   5   0      145.19      136.81     16.51 o 
   7   5   0      315.49      298.81     10.96 o 
   8   5   0        9.82       18.22      4.52 o 
   9   5   0       72.62       66.79      6.60 o 
  10   5   0       21.92       23.14      5.87 o 
   0   6   0      678.72      698.56     25.99 o 
   1   6   0      221.33      232.08     11.61 o 
   2   6   0      414.43      432.68     11.45 o 
   3   6   0       36.77       39.14      4.12 o 
   4   6   0      279.52      269.39     16.54 o 
   5   6   0        4.70        0.78      5.22 o 
   6   6   0        0.52       -2.65      3.19 o 
   7   6   0        0.40       -4.38      2.92 o 
   8   6   0       64.23       66.71      6.65 o 
   9   6   0       18.05       24.49      6.10 o 
  10   6   0        0.66       -3.29      5.20 o 
   1   7   0      383.16      350.35     19.61 o 
   2   7   0      800.91      746.14     20.30 o 
   3   7   0       33.32       34.50      4.15 o 
   4   7   0       41.82       47.56      4.90 o 
   5   7   0      195.17      203.33     13.87 o 
   6   7   0       16.98       15.49      3.68 o 
   7   7   0       19.94       30.94      6.18 o 
   8   7   0        2.95        2.97      3.51 o 
   9   7   0       31.03       33.33      6.76 o 
   0   8   0       34.09       51.36      7.85 o 
   1   8   0      274.57      267.57     13.30 o 
   2   8   0       12.22        5.73      3.32 o 
   3   8   0      334.22      321.56     10.86 o 
   4   8   0        4.86       10.97      3.44 o 
   5   8   0      109.10      104.25      7.36 o 
   6   8   0        2.60        8.80      3.43 o 
   7   8   0       18.49       15.47      4.00 o 
   8   8   0       12.62        5.82      4.42 o 
   1   9   0       20.93       20.80      4.43 o 
   2   9   0        5.28        8.56      3.40 o 
   3   9   0       47.05       48.16      6.14 o 
   4   9   0       14.75       13.17      3.72 o 
   5   9   0        4.82       10.67      6.50 o 
   6   9   0       38.77       33.92      5.38 o 
   7   9   0       48.13       45.06      6.57 o 
   0  10   0      114.81      113.63     13.28 o 
   1  10   0        2.87        1.15      2.91 o 
   2  10   0        0.06       -0.91      2.49 o 
   3  10   0        1.73        6.00      3.31 o 
   4  10   0       47.96       49.98      6.59 o 
   5  10   0        1.85        2.99      4.00 o 
   6  10   0        0.50        9.08      4.65 o 
   1  11   0        3.45        7.21      3.94 o 
   2  11   0       20.51       31.63      6.55 o 
   3  11   0        8.98        9.12      4.72 o 
   4  11   0       14.05       17.74      5.57 o 
   5  11   0        0.58        5.43      6.19 o 
   0  12   0      153.33      177.27     18.42 o 
   1  12   0        0.10        2.24      4.75 o 
   2  12   0       37.98       40.15      7.62 o 
   3  12   0       15.76       12.80      7.19 o 
 -11   0   1      332.81      339.88     25.28 o 
  -9   0   1       20.35       20.57      5.05 o 
  -7   0   1      307.47      303.64     12.51 o 
  -5   0   1     3848.27     3912.38     78.62 o 
  -3   0   1     2359.41     2657.88     73.78 o 
   1   0   1     1072.57     1107.73     25.09 o 
   3   0   1      763.03      675.19     22.56 o 
   5   0   1        1.98        0.20      2.51 o 
   7   0   1      296.20      300.25     12.07 o 
   9   0   1      125.11      123.67     14.09 o 
  11   0   1      266.37      273.33     23.18 o 
 -11   1   1       90.58      101.48     11.61 o 
 -10   1   1       47.12       61.90     13.04 o 
  -9   1   1        2.01        2.74      2.97 o 
  -8   1   1       62.29       56.21      4.70 o 
  -7   1   1      164.81      186.06      7.28 o 
  -6   1   1      120.63      151.71      6.94 o 
  -5   1   1      347.15      345.24      9.40 o 
  -4   1   1     3209.27     3310.24     53.89 o 
  -3   1   1     2152.18     2137.76     35.24 o 
  -2   1   1     6680.80     7247.38     95.41 o 
  -1   1   1       19.18       -2.02      1.34 o 
   0   1   1     3917.81     4131.61     54.37 o 
   1   1   1      774.48      917.83     13.20 o 
   2   1   1      111.58      100.13      2.53 o 
   3   1   1       49.04       42.79      2.96 o 
   4   1   1       14.16       13.02      2.34 o 
   5   1   1      852.21      790.03     16.63 o 
   6   1   1       30.11       40.02      3.58 o 
   7   1   1      577.77      554.32     12.33 o 
   8   1   1      444.87      410.32     26.72 o 
   9   1   1      190.53      183.67     11.94 o 
  10   1   1      120.44      114.38     10.46 o 
  11   1   1        1.81        2.21      5.57 o 
 -11   2   1        0.10       10.12      7.46 o 
 -10   2   1        0.82        1.02      4.27 o 
  -9   2   1       13.39       13.61      3.70 o 
  -8   2   1       59.51       69.47      5.98 o 
  -7   2   1       12.64       12.28      2.80 o 
  -6   2   1      382.77      366.46     13.97 o 
  -5   2   1       60.48       73.54      3.40 o 
  -4   2   1        4.54        0.60      1.12 o 
  -3   2   1     2269.30     2490.33     41.12 o 
  -2   2   1    31129.66    34640.21    525.08 o 
  -1   2   1     3384.54     3458.90     46.22 o 
   0   2   1     8405.37     8939.30    117.04 o 
   1   2   1      549.31      450.50      9.15 o 
   2   2   1     2180.44     2302.91     37.60 o 
   3   2   1        0.83       -0.70      1.40 o 
   4   2   1       79.12       81.30      4.51 o 
   5   2   1        1.23        0.94      2.16 o 
   6   2   1      365.44      346.22     10.46 o 
   7   2   1      945.48      889.98     20.06 o 
   8   2   1       16.71       19.62      3.74 o 
   9   2   1      492.65      488.37     14.90 o 
  10   2   1       16.73       21.89      6.06 o 
  11   2   1        8.61        4.56      9.00 o 
 -11   3   1        8.28        6.93      5.91 o 
 -10   3   1        4.83        0.07      3.96 o 
  -9   3   1       11.00       16.65      6.20 o 
  -8   3   1      454.03      448.95     27.69 o 
  -7   3   1       25.26       26.21      3.82 o 
  -6   3   1       94.60       87.77      5.90 o 
  -5   3   1       17.96       16.16      2.85 o 
  -4   3   1      287.88      368.21      9.73 o 
  -3   3   1       11.67       23.20      2.65 o 
  -2   3   1     4126.21     4444.23     70.30 o 
  -1   3   1     1448.19     1393.21     23.74 o 
   0   3   1     1577.52     1547.89     25.82 o 
   1   3   1      205.47      197.79      5.43 o 
   2   3   1      110.54      110.38      3.03 o 
   3   3   1     3164.67     3182.82     52.23 o 
   4   3   1      352.46      337.52      9.32 o 
   5   3   1       59.22       49.83      4.37 o 
   6   3   1       33.77       26.82      4.02 o 
   7   3   1        0.02        1.95      2.55 o 
   8   3   1      617.53      627.21     22.03 o 
   9   3   1       13.56       12.42      4.16 o 
  10   3   1       19.56       17.70      5.37 o 
  11   3   1        8.49        4.28      6.56 o 
 -10   4   1       40.15       41.96      6.01 o 
  -9   4   1       29.69       34.02      4.90 o 
  -8   4   1       13.85       17.71      3.90 o 
  -7   4   1        0.61       -0.27      2.92 o 
  -6   4   1       87.02       80.25      5.94 o 
  -5   4   1       58.90       49.76      4.54 o 
  -4   4   1      690.55      672.93     15.02 o 
  -3   4   1     1349.10     1416.03     25.83 o 
  -2   4   1        5.96        3.72      2.95 o 
  -1   4   1     3511.10     3660.43     58.71 o 
   0   4   1      911.46     1044.19     23.04 o 
   1   4   1      143.43      140.73      5.07 o 
   2   4   1       43.92       40.32      3.33 o 
   3   4   1      129.23      147.17      5.84 o 
   4   4   1       51.54       52.15      4.38 o 
   5   4   1      326.94      296.50      9.53 o 
   6   4   1       90.53       77.94      7.00 o 
   7   4   1        1.33        2.10      2.89 o 
   8   4   1       23.07       26.06      4.44 o 
   9   4   1       12.35       21.59      6.09 o 
  10   4   1       23.58       43.15      7.19 o 
 -10   5   1        8.53        6.76      4.54 o 
  -9   5   1       35.77       30.28      5.08 o 
  -8   5   1       40.75       32.76      4.77 o 
  -7   5   1       17.78       25.23      4.38 o 
  -6   5   1      309.19      308.80     13.60 o 
  -5   5   1       37.57       29.41      3.79 o 
  -4   5   1      158.87      175.77      6.98 o 
  -3   5   1       40.00       57.23      4.72 o 
  -2   5   1     1436.32     1597.46     32.52 o 
  -1   5   1        0.17       -0.12      1.80 o 
   0   5   1      242.44      274.64      9.36 o 
   1   5   1      337.09      269.76      9.39 o 
   2   5   1        0.50       -0.05      3.27 o 
   3   5   1       22.25       16.09      2.87 o 
   4   5   1       11.85       14.43      2.90 o 
   5   5   1       39.41       40.94      4.36 o 
   6   5   1       11.87       11.94      3.37 o 
   7   5   1      288.19      253.86     10.33 o 
   8   5   1        1.33        2.65      2.97 o 
   9   5   1      458.56      425.13     18.50 o 
  10   5   1        7.50       23.06     12.66 o 
 -10   6   1       13.50        6.35      8.73 o 
  -9   6   1        4.09        5.46      3.76 o 
  -8   6   1        0.78       -2.21      2.91 o 
  -7   6   1        0.04       -4.43      4.04 o 
  -6   6   1      113.15      115.59     11.12 o 
  -5   6   1      458.47      439.08     12.54 o 
  -4   6   1       40.21       37.04      3.91 o 
  -3   6   1       76.72       86.32      5.59 o 
  -2   6   1        1.20        3.83      2.41 o 
  -1   6   1     1354.77     1438.48     32.35 o 
   0   6   1      256.48      244.20      9.37 o 
   1   6   1      466.80      413.27     15.64 o 
   2   6   1        8.36        3.46      2.34 o 
   3   6   1        4.05        4.81      2.75 o 
   4   6   1       94.87       97.02      6.50 o 
   5   6   1        2.96       11.74      3.13 o 
   6   6   1       11.80        6.49      4.15 o 
   7   6   1       89.10       82.13     12.24 o 
   8   6   1        1.28        0.83      5.42 o 
   9   6   1        4.54        1.34      3.81 o 
  -9   7   1       13.31       20.68      7.71 o 
  -8   7   1       47.20       56.72      6.38 o 
  -7   7   1       17.22       17.64      3.56 o 
  -6   7   1       88.08       82.22     14.83 o 
  -5   7   1       81.10       92.65      6.95 o 
  -4   7   1      226.01      245.63      9.22 o 
  -3   7   1      295.56      262.37      9.06 o 
  -2   7   1       13.85        9.60      2.63 o 
  -1   7   1      247.70      255.71     11.07 o 
   0   7   1      755.54      797.30     20.99 o 
   1   7   1       84.56       95.75      8.71 o 
   2   7   1       68.15       79.09      6.53 o 
   3   7   1      113.63      101.29      6.73 o 
   4   7   1      164.16      141.21      7.81 o 
   5   7   1      203.01      187.64      9.23 o 
   6   7   1        0.01       -5.47      3.64 o 
   7   7   1        1.48        4.06      3.12 o 
   8   7   1       17.80       20.35      4.81 o 
   9   7   1        0.33       -4.46      4.93 o 
  -8   8   1       15.11       20.09      5.29 o 
  -7   8   1        9.84       10.77      3.53 o 
  -6   8   1       49.31       55.58      8.18 o 
  -5   8   1       19.37       15.31      3.76 o 
  -4   8   1        8.22       12.91      4.31 o 
  -3   8   1       70.99       72.03      5.95 o 
  -2   8   1      345.68      301.89     12.02 o 
  -1   8   1        1.15       -2.76      2.39 o 
   0   8   1       76.21       65.50      7.76 o 
   1   8   1      177.61      167.07      9.54 o 
   2   8   1      313.01      272.09     11.30 o 
   3   8   1       51.12       45.31      5.80 o 
   4   8   1        7.37       12.99      3.48 o 
   5   8   1       24.83       21.83      7.77 o 
   6   8   1       84.44       83.56      8.03 o 
   7   8   1        5.36        6.41      3.46 o 
   8   8   1        0.95        3.16      4.30 o 
  -7   9   1        7.31       14.96     11.55 o 
  -6   9   1        7.16        8.44      3.38 o 
  -5   9   1        0.01       -0.44      2.61 o 
  -4   9   1       27.88       46.91      6.31 o 
  -3   9   1        2.86        6.34      3.35 o 
  -2   9   1      181.14      203.80     23.99 o 
  -1   9   1        2.68        3.44      6.38 o 
   0   9   1      327.32      311.65     19.97 o 
   1   9   1        7.84       15.18      4.42 o 
   2   9   1      199.74      192.56     13.26 o 
   3   9   1       11.26        9.85      6.43 o 
   4   9   1      156.85      159.94     10.92 o 
   5   9   1       81.51       85.93      7.20 o 
   6   9   1       11.86       19.00      4.58 o 
   7   9   1       30.00       24.59      5.63 o 
  -6  10   1       12.80        9.72     10.46 o 
  -5  10   1        2.72        1.89      4.20 o 
  -4  10   1       30.55       24.17      5.27 o 
  -3  10   1       11.14       15.72      4.00 o 
  -2  10   1       93.76       98.69      9.52 o 
  -1  10   1       92.05       84.76      7.99 o 
   0  10   1        0.11        8.39      3.29 o 
   1  10   1      115.76      111.67     13.92 o 
   2  10   1       45.71       72.10      7.67 o 
   3  10   1      157.78      176.61     15.38 o 
   4  10   1        1.92        1.74      3.29 o 
   5  10   1       12.68       11.67      4.58 o 
   6  10   1       17.12       23.33      7.81 o 
  -5  11   1       30.61       37.54      7.44 o 
  -4  11   1       51.50       53.24      9.33 o 
  -3  11   1        1.12        6.49      4.66 o 
  -2  11   1       87.88       86.75     20.40 o 
  -1  11   1       79.32       63.08      7.47 o 
   0  11   1        1.21        8.52      3.80 o 
   1  11   1       43.13       41.67      6.23 o 
   2  11   1       17.32       19.45      5.32 o 
   3  11   1        4.99        4.04      5.28 o 
   4  11   1        0.33        2.42     12.04 o 
   5  11   1       38.20       44.16      8.34 o 
  -3  12   1        0.16        4.46      6.55 o 
  -2  12   1        0.22       -2.76      5.25 o 
  -1  12   1       78.28       68.52     20.59 o 
   0  12   1        3.96        4.81      5.81 o 
   1  12   1       18.66       30.00      6.31 o 
   2  12   1       22.24       33.83     10.42 o 
   3  12   1        0.41       -1.57      6.25 o 
 -10   0   2      222.85      250.44     19.47 o 
  -8   0   2      539.56      548.53     18.26 o 
  -6   0   2      659.47      698.06     19.60 o 
  -4   0   2        0.54        2.43      2.95 o 
  -2   0   2      190.48       59.65      3.43 o 
   0   0   2     8693.42     9145.98    232.49 o 
   2   0   2     9378.39    10502.58    197.07 o 
   4   0   2      393.31      400.56     11.62 o 
   6   0   2       74.56       84.22      6.69 o 
   8   0   2       10.59       21.52      6.19 o 
  10   0   2      121.20      118.91     15.04 o 
 -10   1   2      110.10      124.72      8.86 o 
  -9   1   2      157.84      158.40      7.85 o 
  -8   1   2        5.00        1.02      2.25 o 
  -7   1   2        0.64        2.11      2.83 o 
  -6   1   2      450.71      426.91      9.43 o 
  -5   1   2       33.71       38.22      3.05 o 
  -4   1   2      718.13      747.67     12.50 o 
  -3   1   2       78.49       90.61      2.96 o 
  -2   1   2      926.87     1020.76     20.91 o 
  -1   1   2     1458.87     1589.87     25.09 o 
   0   1   2    24401.74    25016.48    321.25 o 
   1   1   2     1483.46     1542.16     18.87 o 
   2   1   2     4328.33     4691.95     55.64 o 
   3   1   2       25.55       29.71      1.89 o 
   4   1   2      237.59      231.38     12.47 o 
   5   1   2        0.29        2.52      2.29 o 
   6   1   2      549.61      521.71     11.27 o 
   7   1   2       12.48       19.23      2.94 o 
   8   1   2      551.02      544.93     14.96 o 
   9   1   2       95.09      111.59     19.45 o 
  10   1   2       87.69      104.42      9.90 o 
  11   1   2        0.40       -2.00      5.47 o 
 -10   2   2        2.58        0.63      4.21 o 
  -9   2   2      106.85      118.09      7.13 o 
  -8   2   2       11.98       12.95      3.30 o 
  -7   2   2       40.32       45.02      4.85 o 
  -6   2   2        5.30        5.67      2.59 o 
  -5   2   2       38.49       54.94      5.12 o 
  -4   2   2     1300.05     1360.62     20.44 o 
  -3   2   2     2900.74     3397.51     46.37 o 
  -2   2   2    43424.71    46758.52    607.04 o 
  -1   2   2      265.16      284.31      5.13 o 
   0   2   2      533.64      473.05      7.60 o 
   1   2   2     6965.97     7558.90     88.52 o 
   2   2   2     4599.18     5083.16     55.35 o 
   3   2   2     1185.93     1226.09     18.23 o 
   4   2   2      160.36      167.83      6.02 o 
   5   2   2      616.07      558.44     13.23 o 
   6   2   2      264.63      257.68      8.77 o 
   7   2   2       81.16       80.56      7.79 o 
   8   2   2      238.03      249.94      9.98 o 
   9   2   2      148.81      157.01     11.35 o 
  10   2   2        1.49        3.54      4.66 o 
  11   2   2       29.82       36.42      8.53 o 
 -10   3   2       17.18       18.79      3.97 o 
  -9   3   2      115.60      136.63      8.59 o 
  -8   3   2       12.53        4.72      2.93 o 
  -7   3   2      178.67      162.76      6.87 o 
  -6   3   2      107.09      134.19      7.12 o 
  -5   3   2     1247.73     1234.11     24.10 o 
  -4   3   2     1162.41     1282.55     24.48 o 
  -3   3   2      844.33      798.66     12.73 o 
  -2   3   2       10.50        9.76      1.37 o 
  -1   3   2       60.33       76.57      3.49 o 
   0   3   2     3749.94     3916.97     52.79 o 
   1   3   2      598.95      588.38      9.68 o 
   2   3   2     1011.19     1015.35     15.48 o 
   3   3   2     1746.40     1644.39     29.07 o 
   4   3   2      544.55      588.60     11.64 o 
   5   3   2      256.16      219.87      7.79 o 
   6   3   2       82.42       98.12      6.09 o 
   7   3   2     1597.19     1411.72     80.71 o 
   8   3   2       33.88       42.56      5.17 o 
   9   3   2        7.81        6.43      4.67 o 
  10   3   2       28.23       30.48      6.58 o 
 -10   4   2        1.94       -2.27      5.90 o 
  -9   4   2      146.65      142.23      9.24 o 
  -8   4   2       12.28       17.56      3.74 o 
  -7   4   2        0.03        1.48      2.57 o 
  -6   4   2      468.14      463.24     17.87 o 
  -5   4   2        0.64        0.44      2.14 o 
  -4   4   2     5943.33     6242.83     99.58 o 
  -3   4   2     2192.76     2288.39     47.76 o 
  -2   4   2      114.69      172.80      5.74 o 
  -1   4   2        2.04        0.02      1.67 o 
   0   4   2       16.66       13.88      2.13 o 
   1   4   2      784.48      769.94     18.26 o 
   2   4   2     1081.61      990.07     15.62 o 
   3   4   2      910.62      916.41     18.45 o 
   4   4   2       75.18       73.75     10.72 o 
   5   4   2      512.21      468.34     12.68 o 
   6   4   2      143.56      130.86     15.67 o 
   7   4   2      643.54      603.80     20.08 o 
   8   4   2        0.77        0.05      2.90 o 
   9   4   2       18.41       13.76      3.81 o 
  10   4   2        4.41        0.79      4.29 o 
 -10   5   2       27.74       34.22      6.71 o 
  -9   5   2        0.31        3.42      3.63 o 
  -8   5   2       63.77       62.83      6.02 o 
  -7   5   2       36.09       39.11      5.51 o 
  -6   5   2       53.04       62.45      5.54 o 
  -5   5   2        9.61        3.55      2.64 o 
  -4   5   2     1743.95     1760.65     32.28 o 
  -3   5   2      996.70      958.52     19.27 o 
  -2   5   2      465.97      564.54     12.79 o 
  -1   5   2       59.35       54.84      6.38 o 
   0   5   2      807.04      792.99     25.40 o 
   1   5   2      145.57      130.96      6.75 o 
   2   5   2        7.03        4.88      1.53 o 
   3   5   2       71.58       82.26      5.22 o 
   4   5   2      472.89      448.00     12.03 o 
   5   5   2        1.22       -2.47      2.16 o 
   6   5   2      970.17      871.66     20.50 o 
   7   5   2       18.83       18.27      3.98 o 
   8   5   2       94.35      114.58     12.28 o 
   9   5   2       74.60       73.23      7.07 o 
  10   5   2       41.57       46.59      8.21 o 
 -10   6   2        2.11       -5.39      5.27 o 
  -9   6   2        2.42       -6.29      4.32 o 
  -8   6   2        9.56       12.51      3.61 o 
  -7   6   2       14.42       16.23      5.23 o 
  -6   6   2      432.37      430.95     13.01 o 
  -5   6   2      125.50      138.59      7.86 o 
  -4   6   2      467.13      368.63     18.50 o 
  -3   6   2       54.56       53.99      4.70 o 
  -2   6   2        6.68        9.88      2.56 o 
  -1   6   2       36.47       33.22      3.75 o 
   0   6   2       26.01       48.92     10.16 o 
   1   6   2       83.16       81.89      6.08 o 
   2   6   2        0.35       -0.13      1.79 o 
   3   6   2       44.28       40.85      4.26 o 
   4   6   2       78.17       55.36      4.80 o 
   5   6   2        0.00       -3.76      2.51 o 
   6   6   2        5.54        9.10      3.45 o 
   7   6   2       39.03       59.77     11.32 o 
   8   6   2       24.54       31.38      4.98 o 
   9   6   2       17.48       31.13      8.70 o 
  -9   7   2        3.83       11.64      6.95 o 
  -8   7   2       25.90       28.85      4.95 o 
  -7   7   2        4.95       -1.64      3.33 o 
  -6   7   2        0.10        3.22      2.79 o 
  -5   7   2       76.44       86.47     12.53 o 
  -4   7   2      111.23      112.10      6.88 o 
  -3   7   2       90.72       68.63      5.41 o 
  -2   7   2      383.30      370.33     10.71 o 
  -1   7   2       44.78       44.63      9.38 o 
   0   7   2      105.08      107.09      7.19 o 
   1   7   2       28.16       17.80      3.37 o 
   2   7   2        3.74        4.08      2.57 o 
   3   7   2       47.51       45.27      5.42 o 
   4   7   2      190.53      184.00      8.81 o 
   5   7   2       17.45       16.10      3.70 o 
   6   7   2       29.27       39.29      4.91 o 
   7   7   2       48.67       56.65      6.09 o 
   8   7   2        0.74       -0.09      3.58 o 
   9   7   2       12.63       14.20      9.46 o 
  -8   8   2        1.60       -1.59      4.08 o 
  -7   8   2       14.06       15.40      4.13 o 
  -6   8   2       18.06       15.33      3.78 o 
  -5   8   2      137.69      115.39      7.73 o 
  -4   8   2      254.49      233.64      9.40 o 
  -3   8   2      140.87      128.84      7.56 o 
  -2   8   2      131.89      164.18     13.02 o 
  -1   8   2      151.76      125.90      8.42 o 
   0   8   2       39.04       36.70      5.10 o 
   1   8   2      221.38      217.13     14.23 o 
   2   8   2       33.73       32.24      9.54 o 
   3   8   2       10.54        5.49      2.96 o 
   4   8   2       12.49       10.71      3.66 o 
   5   8   2       50.87       45.44      5.26 o 
   6   8   2        7.92        7.05      3.23 o 
   7   8   2        0.83       -3.23      3.54 o 
   8   8   2       18.12       14.77      5.12 o 
  -8   9   2       21.81       19.09      6.83 o 
  -7   9   2       68.83       72.53      7.62 o 
  -6   9   2        3.05        3.21      7.41 o 
  -5   9   2       26.91       33.75      4.91 o 
  -4   9   2       75.23       65.39      6.22 o 
  -3   9   2       19.60       24.61      6.66 o 
  -2   9   2       50.31       62.27     11.73 o 
  -1   9   2      244.10      233.69     11.78 o 
   0   9   2       15.99       18.32      4.00 o 
   1   9   2        2.96        4.33      3.00 o 
   2   9   2       23.29       20.52      4.57 o 
   3   9   2      374.24      368.47     14.40 o 
   4   9   2        0.28        6.38      3.40 o 
   5   9   2        2.50        5.09      3.52 o 
   6   9   2       26.58       28.74      4.98 o 
   7   9   2      132.87      133.24     10.08 o 
  -6  10   2       16.69       18.17      9.08 o 
  -5  10   2        0.02       -4.75      3.17 o 
  -4  10   2        1.79       10.02      3.84 o 
  -3  10   2      104.92      109.12      9.05 o 
  -2  10   2       68.46       75.76     10.64 o 
  -1  10   2        3.58       10.22      6.74 o 
   0  10   2      155.72      173.38     11.06 o 
   1  10   2       22.34       26.64      7.47 o 
   2  10   2       86.28      104.01     10.57 o 
   3  10   2      102.31       91.22      8.62 o 
   4  10   2       15.42       21.42      6.05 o 
   5  10   2       38.03       36.08      7.59 o 
   6  10   2        3.39        7.13      4.91 o 
  -5  11   2        2.65        9.09      5.92 o 
  -4  11   2        5.63       11.84      6.43 o 
  -3  11   2        6.89        5.12      4.03 o 
  -2  11   2       76.24       81.42     19.54 o 
  -1  11   2        0.47        2.18      3.78 o 
   0  11   2        8.92       11.00      6.50 o 
   1  11   2        0.04       12.81      3.99 o 
   2  11   2       33.63       39.37      6.49 o 
   3  11   2        4.18        7.25      4.45 o 
   4  11   2       20.37       17.43      6.11 o 
   5  11   2        8.27       11.92     11.19 o 
  -3  12   2       31.13       51.16     10.19 o 
  -2  12   2       37.34       37.86      7.90 o 
  -1  12   2        0.52        0.59     10.90 o 
   0  12   2       31.03       45.73      7.91 o 
   1  12   2       25.78       28.17      7.03 o 
   2  12   2       17.49       25.21     13.38 o 
   3  12   2        6.15        2.28      6.30 o 
  -9   0   3       64.92       72.77      8.04 o 
  -7   0   3      597.50      556.30     17.70 o 
  -5   0   3      695.80      745.02     26.32 o 
  -3   0   3     4232.07     3841.95    358.45 o 
  -1   0   3      529.39      610.17     18.04 o 
   1   0   3     5339.88     5510.55    101.70 o 
   3   0   3      166.10      153.40      4.83 o 
   5   0   3     1177.65     1219.50     33.70 o 
   7   0   3      123.65      123.90      8.30 o 
   9   0   3       20.66       29.09      7.71 o 
  11   0   3       28.97       43.27     12.28 o 
 -10   1   3       11.34       16.38      9.76 o 
  -9   1   3       11.87       17.67      3.50 o 
  -8   1   3       95.85      105.95      6.06 o 
  -7   1   3      195.62      197.36      8.55 o 
  -6   1   3       74.84       82.96      4.26 o 
  -5   1   3       76.09       64.45      3.78 o 
  -4   1   3       16.49       20.87      2.02 o 
  -2   1   3    20194.17    22090.54    287.32 o 
  -1   1   3      635.45      593.90      7.90 o 
   0   1   3     8809.00     9337.38    138.50 o 
   1   1   3        3.32        0.96      0.52 o 
   2   1   3      275.59      321.87      5.25 o 
   3   1   3     2067.44     2112.11     26.57 o 
   4   1   3      334.32      379.98      7.76 o 
   5   1   3     3452.81     3598.65     51.40 o 
   6   1   3      178.65      179.75      6.29 o 
   7   1   3       85.58       90.24      6.13 o 
   8   1   3      108.66      111.97      9.62 o 
   9   1   3      107.20      120.02     10.23 o 
  10   1   3       27.68       29.02      6.38 o 
  11   1   3       88.29       82.66     10.52 o 
 -10   2   3      122.08      146.95     18.14 o 
  -9   2   3      222.84      214.52      9.83 o 
  -8   2   3        1.00        2.19      2.51 o 
  -7   2   3       84.86       99.23      7.25 o 
  -6   2   3       41.67       45.37      4.41 o 
  -5   2   3      443.94      449.36     10.35 o 
  -4   2   3      259.24      316.98      6.68 o 
  -3   2   3       35.11       21.77      1.64 o 
  -2   2   3    13590.09    14548.33    190.08 o 
  -1   2   3     2714.56     2866.02     38.67 o 
   0   2   3     5823.29     6329.77     74.26 o 
   1   2   3       17.54       15.90      1.33 o 
   2   2   3     3271.53     3482.02     42.06 o 
   3   2   3     2974.00     3114.72     38.34 o 
   4   2   3       90.65       92.41      3.48 o 
   5   2   3       97.61       85.79      5.30 o 
   6   2   3       27.87       32.15      3.90 o 
   7   2   3       47.20       46.48      4.89 o 
   8   2   3       17.10       18.23      4.08 o 
   9   2   3      542.18      535.00     19.54 o 
  10   2   3       92.07      101.63     10.49 o 
  11   2   3        0.33       -7.96      6.24 o 
 -11   3   3       18.74       28.37     15.42 o 
 -10   3   3       23.37       32.43      7.95 o 
  -9   3   3       19.98       20.83      4.07 o 
  -8   3   3       91.74      104.50      8.10 o 
  -7   3   3       52.11       44.81      5.76 o 
  -6   3   3      325.84      301.39      9.69 o 
  -5   3   3        0.18        0.92      2.34 o 
  -4   3   3      122.60      182.11      4.80 o 
  -3   3   3      103.52      175.87      4.39 o 
  -2   3   3        7.37       10.60      1.43 o 
  -1   3   3        3.69        1.97      1.09 o 
   0   3   3     1073.72     1098.56     16.41 o 
   1   3   3      105.18      111.77      3.41 o 
   2   3   3      522.54      570.96      8.80 o 
   3   3   3      337.82      366.38      7.06 o 
   4   3   3      323.72      280.26      8.44 o 
   5   3   3      709.49      700.56     18.81 o 
   6   3   3      542.40      488.47     12.98 o 
   7   3   3      669.38      636.57     16.23 o 
   8   3   3       59.85       67.84      6.15 o 
   9   3   3       40.10       41.40     14.59 o 
  10   3   3        2.03        6.41      5.01 o 
 -10   4   3       28.22       42.75     12.71 o 
  -9   4   3       14.69       20.64      5.08 o 
  -8   4   3        0.01        6.82      2.96 o 
  -7   4   3       54.78       50.11      5.20 o 
  -6   4   3       67.51       60.52      5.18 o 
  -5   4   3      184.69      188.56     10.04 o 
  -4   4   3     5887.08     6472.80    103.02 o 
  -3   4   3      221.68      282.15      6.20 o 
  -2   4   3     2182.61     2331.18     33.05 o 
  -1   4   3     3405.15     3391.38     46.70 o 
   0   4   3       11.11       11.09      1.73 o 
   1   4   3      873.15      820.14     13.34 o 
   2   4   3      230.75      201.92      5.06 o 
   3   4   3      409.69      335.06      6.84 o 
   4   4   3        9.93       22.15      3.20 o 
   5   4   3       46.41       46.82      4.62 o 
   6   4   3        6.76        7.78      2.90 o 
   7   4   3      902.88      847.14     21.32 o 
   8   4   3       96.46       94.39      8.53 o 
   9   4   3       10.45       17.69      4.73 o 
  10   4   3       19.17        8.15      5.05 o 
 -10   5   3        6.29        0.86     10.57 o 
  -9   5   3       19.91       18.59      4.06 o 
  -8   5   3        0.41       -3.78      3.30 o 
  -7   5   3      438.63      401.06     17.22 o 
  -6   5   3       34.02       38.09      4.36 o 
  -5   5   3        0.04        0.21      2.37 o 
  -4   5   3       21.45       21.52      3.24 o 
  -3   5   3       54.03       68.51      4.61 o 
  -2   5   3      565.40      638.14     14.23 o 
  -1   5   3      490.00      435.95     10.43 o 
   0   5   3      351.03      383.89      9.49 o 
   1   5   3     2226.71     2137.39     35.75 o 
   2   5   3        0.01       -1.60      1.54 o 
   3   5   3       29.93       35.53      3.97 o 
   4   5   3      153.59      169.40      7.73 o 
   5   5   3      771.62      667.85     16.43 o 
   6   5   3      208.18      205.85      9.62 o 
   7   5   3       72.23       86.84      7.04 o 
   8   5   3        0.14       -1.73      2.97 o 
   9   5   3      101.86      114.93      8.97 o 
  10   5   3        0.32      -10.42      6.95 o 
 -10   6   3        0.56       -6.52     11.00 o 
  -9   6   3        8.66       16.01      4.56 o 
  -8   6   3        1.50        6.97      3.58 o 
  -7   6   3       19.81       20.21      6.41 o 
  -6   6   3      274.55      258.94      9.91 o 
  -5   6   3     1096.96      947.46     20.85 o 
  -4   6   3        8.83        7.10      4.47 o 
  -3   6   3       17.04       19.14      3.36 o 
  -2   6   3       43.31       58.59      4.60 o 
  -1   6   3     1634.28     1601.94     29.30 o 
   0   6   3     1246.83     1375.73     31.30 o 
   1   6   3      133.78      138.90      7.62 o 
   2   6   3        6.89       14.22      2.53 o 
   3   6   3     1027.81      892.48     19.26 o 
   4   6   3       17.10       12.31      3.02 o 
   5   6   3      532.04      489.28     13.93 o 
   6   6   3       12.66       14.16      3.53 o 
   7   6   3      101.13       98.94      7.88 o 
   8   6   3       53.38       56.19      6.54 o 
   9   6   3        0.00       -5.46      3.64 o 
  -9   7   3       10.61        0.03      4.79 o 
  -8   7   3        0.56        1.71      3.79 o 
  -7   7   3       16.87       14.49      3.86 o 
  -6   7   3        5.14        7.39      3.20 o 
  -5   7   3      346.55      295.77     20.09 o 
  -4   7   3       14.13        8.48      2.95 o 
  -3   7   3       69.38       67.27      5.21 o 
  -2   7   3        2.51        6.41      2.38 o 
  -1   7   3       35.43       43.27      4.22 o 
   0   7   3       14.00       20.98      3.91 o 
   1   7   3       97.87       90.23      6.76 o 
   2   7   3      147.71      156.14     10.31 o 
   3   7   3       12.25       18.65      3.97 o 
   4   7   3      192.11      183.73      8.89 o 
   5   7   3     1184.33     1131.44     25.11 o 
   6   7   3       20.91       28.61      4.85 o 
   7   7   3        1.48       -4.88      3.26 o 
   8   7   3        3.87        5.40      3.64 o 
   9   7   3        1.74       -3.43      5.46 o 
  -8   8   3        2.53        1.56      3.84 o 
  -7   8   3       99.89      109.05     25.06 o 
  -6   8   3        3.76        6.45      3.17 o 
  -5   8   3        9.72        9.91      3.41 o 
  -4   8   3      153.70      142.78     13.35 o 
  -3   8   3       25.26       33.52      5.84 o 
  -2   8   3        0.03        1.18      2.95 o 
  -1   8   3       12.21       10.32      3.59 o 
   0   8   3      113.26      123.18      8.36 o 
   1   8   3      145.48      135.32      8.73 o 
   2   8   3      184.79      155.78      9.55 o 
   3   8   3      124.20      124.71      9.31 o 
   4   8   3       11.79        9.42      5.05 o 
   5   8   3       61.09       71.21     11.57 o 
   6   8   3       32.82       25.49      6.97 o 
   7   8   3       19.28       25.42      4.78 o 
   8   8   3        0.36       -0.58      4.34 o 
  -8   9   3        1.78        6.52      5.92 o 
  -7   9   3        1.02        1.77      4.00 o 
  -6   9   3        4.22        5.64      3.33 o 
  -5   9   3       25.20       33.97      4.83 o 
  -4   9   3       15.27       24.87      4.56 o 
  -3   9   3       86.19       75.32      6.50 o 
  -2   9   3       13.98       14.71      3.78 o 
  -1   9   3        2.85       -0.51      3.12 o 
   0   9   3      109.77      107.13      8.45 o 
   1   9   3        2.97       15.30      3.70 o 
   2   9   3      123.93      122.25      9.24 o 
   3   9   3       56.14       62.44      6.92 o 
   4   9   3       60.36       50.88      6.50 o 
   5   9   3       14.55        9.38      3.97 o 
   6   9   3       24.55       23.57     11.42 o 
   7   9   3       22.29       13.11      5.53 o 
  -6  10   3        1.03        6.38      4.60 o 
  -5  10   3       44.68       58.31      6.49 o 
  -4  10   3       56.68       45.10      5.75 o 
  -3  10   3        5.73        3.58      4.24 o 
  -2  10   3      144.84      146.58     10.52 o 
  -1  10   3       25.57       19.07      7.57 o 
   0  10   3        5.55        4.36      3.31 o 
   1  10   3       11.75        3.98      7.47 o 
   2  10   3      140.19      124.56     10.01 o 
   3  10   3       21.05       27.49      6.52 o 
   4  10   3        3.59       16.72      4.66 o 
   5  10   3        0.35        1.67      4.33 o 
   6  10   3       15.55       21.79      6.58 o 
  -5  11   3       10.32       21.52      7.09 o 
  -4  11   3       62.81       57.45      7.88 o 
  -3  11   3       22.44       30.72      5.81 o 
  -2  11   3        0.29       -3.09      3.43 o 
  -1  11   3       65.50       76.04      8.11 o 
   0  11   3        0.05        3.68      7.38 o 
   1  11   3       55.56       60.46      8.57 o 
   2  11   3        0.62        5.68     10.12 o 
   3  11   3        0.10      -10.42      8.09 o 
   4  11   3        2.95        4.64      5.22 o 
   5  11   3       16.40       10.64      6.67 o 
  -3  12   3        0.38        4.11     10.62 o 
  -2  12   3        5.42        3.49      5.75 o 
  -1  12   3       22.37       20.52      9.73 o 
   0  12   3       17.28       24.13      6.14 o 
   1  12   3        2.94       -1.63      4.55 o 
   2  12   3       12.00       24.18      7.11 o 
 -10   0   4        9.37       22.66     10.14 o 
  -8   0   4       97.06       92.58      8.01 o 
  -6   0   4      810.20      921.29     53.89 o 
  -4   0   4      293.09      302.14      8.98 o 
  -2   0   4        0.63       -0.16      0.80 o 
   0   0   4     6317.42     6701.36    123.05 o 
   2   0   4     7514.54     7736.21    117.52 o 
   4   0   4      726.61      723.88     14.18 o 
   6   0   4      241.72      233.37     19.80 o 
   8   0   4      278.30      257.39     17.14 o 
  10   0   4       94.26       95.01     14.04 o 
 -10   1   4       37.02       36.67      8.05 o 
  -9   1   4       16.55       20.26      4.21 o 
  -8   1   4       25.74       31.96      3.75 o 
  -7   1   4        0.43        0.53      2.77 o 
  -6   1   4      605.86      621.23     12.10 o 
  -5   1   4      372.10      339.12     11.51 o 
  -4   1   4        0.21        2.66      1.35 o 
  -3   1   4      292.56      301.23      5.33 o 
  -2   1   4    14253.58    15295.62    177.56 o 
  -1   1   4      154.93      147.97      3.00 o 
   0   1   4      200.05      236.32      6.74 o 
   1   1   4      749.40      705.48     10.73 o 
   2   1   4     3531.83     3565.46     89.11 o 
   3   1   4     1231.36     1266.48     15.32 o 
   4   1   4       14.33       13.38      1.51 o 
   5   1   4     1317.48     1311.93     21.26 o 
   6   1   4       18.16       24.50      2.89 o 
   7   1   4      215.97      221.63      8.36 o 
   8   1   4       76.85       82.37      8.13 o 
   9   1   4      124.34      134.45     12.76 o 
  10   1   4        3.81        8.58      4.97 o 
  11   1   4        9.83       21.60     10.66 o 
 -11   2   4       39.46       57.36     17.80 o 
 -10   2   4       26.52       40.70     10.71 o 
  -9   2   4       12.73       16.56      4.16 o 
  -8   2   4      295.88      317.70     10.54 o 
  -7   2   4      221.20      229.96      8.95 o 
  -6   2   4       32.62       31.40      3.88 o 
  -5   2   4      103.79      106.77      4.17 o 
  -4   2   4      623.78      595.13     12.12 o 
  -3   2   4     8421.06     9223.10    140.47 o 
  -2   2   4     5140.65     5378.38     82.60 o 
  -1   2   4        0.08        0.81      0.78 o 
   0   2   4     5148.53     5671.96     74.30 o 
   1   2   4       25.33       19.45      1.99 o 
   2   2   4     2177.79     2378.55     29.50 o 
   3   2   4      565.22      567.64      9.84 o 
   4   2   4     1773.98     1695.59     25.26 o 
   5   2   4      209.49      216.23      7.49 o 
   6   2   4       23.41       18.15      3.08 o 
   7   2   4       75.40       75.22      7.92 o 
   8   2   4       33.65       26.77      5.16 o 
   9   2   4       38.29       49.79      7.24 o 
  10   2   4       29.30       32.04      7.50 o 
 -11   3   4        0.02      -13.85     10.85 o 
 -10   3   4        0.96        2.76      7.57 o 
  -9   3   4       56.98       62.53      6.74 o 
  -8   3   4       32.74       38.75      4.55 o 
  -7   3   4       42.19       42.62      4.73 o 
  -6   3   4        0.01       -0.73      2.94 o 
  -5   3   4      118.54      111.12      6.24 o 
  -4   3   4     6392.51     7237.81     96.90 o 
  -3   3   4     4135.55     4506.05     61.07 o 
  -2   3   4     1829.49     2034.94     28.72 o 
  -1   3   4     3739.86     3701.46     50.17 o 
   0   3   4        1.82        4.65      1.12 o 
   1   3   4      388.34      359.03      9.19 o 
   2   3   4      635.77      515.63     10.22 o 
   3   3   4        4.77        4.72      1.19 o 
   4   3   4      905.78      900.77     14.85 o 
   5   3   4      359.62      302.42      9.41 o 
   6   3   4      280.52      249.43      8.80 o 
   7   3   4      200.86      215.93      8.97 o 
   8   3   4       46.01       42.75      6.34 o 
   9   3   4       29.91       44.60      7.08 o 
  10   3   4        3.94        1.74      6.24 o 
 -10   4   4        4.82        5.66      8.95 o 
  -9   4   4        2.07        8.01      3.48 o 
  -8   4   4        5.41        7.94      3.27 o 
  -7   4   4      234.37      215.44      8.78 o 
  -6   4   4      134.08      146.76      7.61 o 
  -5   4   4       43.98       54.62      4.57 o 
  -4   4   4     5675.17     5854.52     79.32 o 
  -3   4   4      505.84      464.48      8.83 o 
  -2   4   4       19.20       25.03      2.15 o 
  -1   4   4      575.78      602.82     10.89 o 
   0   4   4      447.70      405.54      7.13 o 
   1   4   4      842.52      766.14     12.75 o 
   2   4   4       98.04       79.62      3.65 o 
   3   4   4     1281.24     1363.80     20.98 o 
   4   4   4     1241.99     1293.42     25.24 o 
   5   4   4      127.83      127.53      6.99 o 
   6   4   4       92.81       80.06      7.89 o 
   7   4   4     1043.68      966.96     19.34 o 
   8   4   4       76.36       79.97      5.93 o 
   9   4   4        1.29        1.81      3.15 o 
  10   4   4        2.05        7.47      5.51 o 
 -10   5   4       36.89       48.22     14.04 o 
  -9   5   4        0.07       -0.83      3.77 o 
  -8   5   4       21.07       29.92      4.91 o 
  -7   5   4       61.42       73.50      6.14 o 
  -6   5   4     1100.37     1070.00     26.60 o 
  -5   5   4       97.62      110.16      6.37 o 
  -4   5   4       16.83       11.33      2.79 o 
  -3   5   4        4.43        4.07      1.68 o 
  -2   5   4      983.30      843.30     14.31 o 
  -1   5   4        8.87        7.46      2.27 o 
   0   5   4      415.61      409.17      8.53 o 
   1   5   4      556.41      496.93      9.72 o 
   2   5   4      584.92      569.44     12.15 o 
   3   5   4     1582.27     1561.05     29.29 o 
   4   5   4      536.51      517.71     13.49 o 
   5   5   4      473.16      458.40     13.02 o 
   6   5   4      629.90      575.32     15.73 o 
   7   5   4       11.95       10.06      4.62 o 
   8   5   4       11.89        8.31      3.48 o 
   9   5   4       20.60       26.60      6.31 o 
  10   5   4       21.55       19.67      7.67 o 
 -10   6   4        2.34        3.24     12.14 o 
  -9   6   4        6.10       12.38      9.16 o 
  -8   6   4        0.18        0.82      2.95 o 
  -7   6   4       47.79       48.17      5.35 o 
  -6   6   4     1401.68     1247.84     29.61 o 
  -5   6   4        1.15        4.70      2.48 o 
  -4   6   4      402.09      409.13     11.57 o 
  -3   6   4      321.48      278.20     16.83 o 
  -2   6   4      381.14      385.94     10.45 o 
  -1   6   4       65.91       77.25      4.97 o 
   0   6   4      235.80      230.14      9.22 o 
   1   6   4      211.67      202.60      6.92 o 
   2   6   4      923.08      891.74     22.67 o 
   3   6   4      100.35       93.11      7.23 o 
   4   6   4      191.64      191.23      8.56 o 
   5   6   4     1016.08      973.28     22.15 o 
   6   6   4        2.85        3.81      2.92 o 
   7   6   4       30.53       33.54      5.03 o 
   8   6   4       16.32       15.55      4.16 o 
   9   6   4       28.13       43.31      9.43 o 
  -9   7   4       47.63       34.10      8.28 o 
  -8   7   4       21.53       13.30      3.94 o 
  -7   7   4        6.52        5.22      3.13 o 
  -6   7   4       78.55       69.13      5.99 o 
  -5   7   4        1.98        2.82      2.57 o 
  -4   7   4       43.24       44.88      4.72 o 
  -3   7   4       52.02       44.48      4.31 o 
  -2   7   4       37.52       40.03      4.15 o 
  -1   7   4       96.03       91.64      5.76 o 
   0   7   4      232.72      218.86      9.20 o 
   1   7   4       10.11       15.08      4.55 o 
   2   7   4        3.45       -1.67      2.29 o 
   3   7   4      354.29      321.70     12.56 o 
   4   7   4      746.12      687.60     20.97 o 
   5   7   4       85.59       77.54      6.47 o 
   6   7   4        1.23        1.37      5.04 o 
   7   7   4       13.84       10.18      3.87 o 
   8   7   4        2.59       -1.59      6.66 o 
   9   7   4        5.75        8.09      6.14 o 
  -8   8   4      113.91      117.21      9.29 o 
  -7   8   4      108.02      128.95      8.84 o 
  -6   8   4       43.18       36.85      4.79 o 
  -5   8   4      107.68       82.10      6.56 o 
  -4   8   4       13.41       12.62      3.40 o 
  -3   8   4      204.50      205.90      8.46 o 
  -2   8   4      332.07      359.97     11.22 o 
  -1   8   4        0.77        5.76      4.57 o 
   0   8   4       27.89       29.62      5.62 o 
   1   8   4      474.20      431.12     14.84 o 
   2   8   4       17.45       17.03      3.73 o 
   3   8   4      127.34      130.09      9.51 o 
   4   8   4       65.46       59.33     10.52 o 
   5   8   4      188.41      212.00     12.81 o 
   6   8   4        8.74        7.34      3.66 o 
   7   8   4        7.63        2.78      3.43 o 
   8   8   4        0.14       -3.19      5.02 o 
  -7   9   4       24.49       31.13      5.81 o 
  -6   9   4       41.17       28.26      4.83 o 
  -5   9   4       36.13       48.88      5.62 o 
  -4   9   4        0.32        7.79      4.59 o 
  -3   9   4      114.83      128.89      8.18 o 
  -2   9   4        2.14        1.15      2.72 o 
  -1   9   4      193.76      200.56     14.61 o 
   0   9   4       14.49        5.88      4.50 o 
   1   9   4        5.72        8.31      3.47 o 
   2   9   4       68.08       58.16      6.60 o 
   3   9   4      212.81      230.76     20.40 o 
   4   9   4       29.22       39.50      5.89 o 
   5   9   4        0.05        2.39      3.06 o 
   6   9   4        5.17        7.17      3.80 o 
   7   9   4       48.93       58.18      8.69 o 
  -6  10   4        1.30        2.28      4.16 o 
  -5  10   4        0.22        4.47      6.97 o 
  -4  10   4       67.19       65.49      6.52 o 
  -3  10   4       81.84       85.40      8.12 o 
  -2  10   4        8.04        7.01      6.24 o 
  -1  10   4       66.57       61.25      6.77 o 
   0  10   4      120.26      129.18      9.81 o 
   1  10   4        8.13       19.08      4.29 o 
   2  10   4        1.01       -3.81      2.54 o 
   3  10   4       17.79       25.66      5.55 o 
   4  10   4       19.20       25.48      9.66 o 
   5  10   4        1.99       -3.91      3.99 o 
   6  10   4        6.84        3.38      5.74 o 
  -5  11   4        1.38       -2.23      4.53 o 
  -4  11   4        3.84        5.28      8.33 o 
  -3  11   4        0.10        4.05      5.43 o 
  -2  11   4       63.50       63.83      7.89 o 
  -1  11   4        2.31       -0.50      8.09 o 
   0  11   4       28.24       35.38      5.92 o 
   1  11   4       60.51       55.55     12.14 o 
   2  11   4       34.79       34.51      6.25 o 
   3  11   4       13.94       10.79      4.77 o 
   4  11   4       27.17       30.33      9.97 o 
   5  11   4        3.75        6.70      6.78 o 
  -3  12   4        2.41        1.40      5.75 o 
  -2  12   4       25.37       22.49      6.88 o 
  -1  12   4        1.42        3.35     10.78 o 
   0  12   4        1.64        9.35      5.50 o 
   1  12   4        0.99       -6.05      5.00 o 
   2  12   4        0.24        5.09      6.28 o 
 -11   0   5       16.65       12.71     15.14 o 
  -9   0   5        8.64       11.23      7.33 o 
  -7   0   5      271.55      268.70      9.08 o 
  -5   0   5     4528.96     4623.10     88.57 o 
  -3   0   5     1302.14     1381.31     27.81 o 
  -1   0   5     2282.74     2347.32     62.88 o 
   1   0   5       95.70       88.48      3.95 o 
   3   0   5      396.69      419.51      8.71 o 
   5   0   5        6.43        1.38      1.98 o 
   7   0   5      954.49      865.27     35.32 o 
   9   0   5      204.32      253.48     20.61 o 
 -11   1   5       53.62       89.49     18.90 o 
 -10   1   5        0.07        2.18      7.02 o 
  -9   1   5        0.56        1.57      4.63 o 
  -8   1   5       62.27       62.55      4.93 o 
  -7   1   5       65.98       63.22      5.15 o 
  -6   1   5      337.96      346.93     19.56 o 
  -5   1   5       50.40       53.16      3.86 o 
  -4   1   5       42.89       43.19      3.08 o 
  -3   1   5     2697.88     2665.96     36.31 o 
  -2   1   5      330.19      350.88      5.91 o 
  -1   1   5       61.57       69.04      1.98 o 
   0   1   5     2560.46     2681.71     32.20 o 
   1   1   5       83.73       72.99      3.26 o 
   2   1   5       13.72        5.70      1.14 o 
   3   1   5      878.68      894.95     11.38 o 
   4   1   5      648.01      660.75      9.36 o 
   5   1   5     4134.04     4320.55     48.83 o 
   6   1   5      279.65      274.26     10.60 o 
   7   1   5        8.87        8.14      3.47 o 
   8   1   5       97.81       97.65      8.93 o 
   9   1   5       28.53       37.57      6.94 o 
  10   1   5       47.34       58.38      7.99 o 
 -11   2   5        0.54        8.43     12.76 o 
 -10   2   5       23.39       27.89     11.16 o 
  -9   2   5       71.69       90.46     13.42 o 
  -8   2   5        4.57        4.57      2.50 o 
  -7   2   5       16.73       26.80      4.12 o 
  -6   2   5      215.18      198.62      6.06 o 
  -5   2   5     2189.01     2304.44     38.95 o 
  -4   2   5      997.49     1083.21     17.00 o 
  -3   2   5      988.63     1071.68     14.73 o 
  -2   2   5      974.71      987.57     13.59 o 
  -1   2   5     1044.68     1076.24     15.93 o 
   0   2   5     3380.41     3455.17     46.18 o 
   1   2   5     1318.76     1272.05     34.73 o 
   2   2   5       26.27       22.61      1.81 o 
   3   2   5      777.74      879.60     12.72 o 
   4   2   5        2.25        0.77      1.28 o 
   5   2   5      298.59      309.62      9.76 o 
   6   2   5      685.58      631.34     15.20 o 
   7   2   5       10.67        4.42      5.22 o 
   8   2   5       89.44       93.32      8.70 o 
   9   2   5        0.48       -6.01      7.93 o 
  10   2   5        4.07        1.68      5.36 o 
 -11   3   5        0.01        7.52     12.23 o 
 -10   3   5        0.28       -0.01      5.99 o 
  -9   3   5       16.33       16.76      7.97 o 
  -8   3   5      166.56      179.12      9.01 o 
  -7   3   5       44.46       48.48      4.91 o 
  -6   3   5      348.17      314.13      9.67 o 
  -5   3   5      169.90      203.90      7.56 o 
  -4   3   5     4907.38     5158.60     70.10 o 
  -3   3   5      485.73      495.84     22.15 o 
  -2   3   5        7.69        0.15      1.07 o 
  -1   3   5      827.83      780.86     11.22 o 
   0   3   5      570.49      590.44      8.90 o 
   1   3   5      157.54      135.81      3.96 o 
   2   3   5     3531.85     3765.96     51.29 o 
   3   3   5      145.44      148.45      3.78 o 
   4   3   5      241.15      230.12      6.87 o 
   5   3   5      317.99      305.36      9.48 o 
   6   3   5     1042.91     1016.77     21.80 o 
   7   3   5     1291.87     1241.24     26.19 o 
   8   3   5      140.01      139.42     12.64 o 
   9   3   5      115.48      129.40     18.30 o 
  10   3   5        7.93       -1.46      5.16 o 
 -10   4   5        5.64        0.31      6.03 o 
  -9   4   5       85.61      103.25     14.99 o 
  -8   4   5      109.31       88.65      6.89 o 
  -7   4   5       38.76       47.49      4.87 o 
  -6   4   5      175.79      153.46     12.96 o 
  -5   4   5      430.67      410.78     18.44 o 
  -4   4   5     5106.40     5329.04     72.58 o 
  -3   4   5     2578.49     2702.92     38.24 o 
  -2   4   5     1336.80     1525.88     22.73 o 
  -1   4   5      782.00      754.76     11.38 o 
   0   4   5      644.51      640.35     10.00 o 
   1   4   5      290.03      286.28      8.41 o 
   2   4   5      340.13      294.99      6.66 o 
   3   4   5     1056.30     1059.90     17.18 o 
   4   4   5      320.75      318.51      9.86 o 
   5   4   5      224.81      213.01     10.54 o 
   6   4   5      319.88      270.60      9.84 o 
   7   4   5        2.32       -0.12      5.28 o 
   8   4   5       14.21       20.22      5.09 o 
   9   4   5       35.12       33.45      5.14 o 
  10   4   5       15.34       17.51      6.22 o 
 -10   5   5        1.93       13.19     12.19 o 
  -9   5   5        5.18       -3.19      6.95 o 
  -8   5   5       58.71       57.89     10.05 o 
  -7   5   5      101.56      123.30      9.14 o 
  -6   5   5      177.16      147.43      9.18 o 
  -5   5   5      246.69      283.70     13.77 o 
  -4   5   5      361.61      332.92      9.61 o 
  -3   5   5      127.81      132.08      4.67 o 
  -2   5   5      428.28      486.69      9.60 o 
  -1   5   5      165.80      137.10      7.46 o 
   0   5   5      885.05      874.05     13.28 o 
   1   5   5      874.54      855.24     35.90 o 
   2   5   5      191.67      208.72      6.51 o 
   3   5   5       53.16       46.47      5.19 o 
   4   5   5       31.90       29.61      3.87 o 
   5   5   5       10.78        7.52      5.14 o 
   6   5   5       30.80       29.37      4.70 o 
   7   5   5        0.68        3.87      3.08 o 
   8   5   5      128.11      119.46      8.71 o 
   9   5   5       95.96      100.20     10.56 o 
  10   5   5        2.30       -4.88      6.66 o 
 -10   6   5        7.47       11.95     13.19 o 
  -9   6   5        4.47        1.52      9.09 o 
  -8   6   5        4.23        6.66      3.49 o 
  -7   6   5       11.35        4.12      6.74 o 
  -6   6   5      653.69      657.88     16.60 o 
  -5   6   5       28.07       32.54      3.84 o 
  -4   6   5      138.99      125.07      6.73 o 
  -3   6   5      218.06      198.43      7.85 o 
  -2   6   5       13.23       13.88      2.32 o 
  -1   6   5     1428.99     1335.39     21.53 o 
   0   6   5       10.42       15.10      2.23 o 
   1   6   5      251.23      228.48     19.16 o 
   2   6   5      269.31      271.03      8.09 o 
   3   6   5      855.28      835.16     22.62 o 
   4   6   5       24.95       33.02      9.14 o 
   5   6   5     2167.39     2041.11     38.92 o 
   6   6   5        2.00       -1.21      3.06 o 
   7   6   5       11.21        1.78      3.11 o 
   8   6   5        1.92        0.97      4.85 o 
   9   6   5        1.56        3.95      5.29 o 
  -9   7   5        1.71        1.29     11.14 o 
  -8   7   5        0.12       -3.27      3.67 o 
  -7   7   5       11.83       23.03      8.03 o 
  -6   7   5       88.46       87.55      6.67 o 
  -5   7   5      254.73      229.11      9.01 o 
  -4   7   5      205.07      220.96      8.48 o 
  -3   7   5      145.72      124.17      8.71 o 
  -2   7   5      542.85      508.23     12.99 o 
  -1   7   5      242.33      266.39      8.76 o 
   0   7   5       21.14       15.73      2.99 o 
   1   7   5      343.34      352.72     14.00 o 
   2   7   5      138.84      121.14     16.18 o 
   3   7   5        2.32        7.21      3.07 o 
   4   7   5       26.85       31.49      6.85 o 
   5   7   5       41.13       40.75      6.45 o 
   6   7   5      144.03      166.70      9.79 o 
   7   7   5        6.90        4.12      3.93 o 
   8   7   5        0.40        0.69      5.43 o 
   9   7   5       41.90       49.14      9.98 o 
  -8   8   5      219.44      186.32     13.79 o 
  -7   8   5        0.69        1.76      3.78 o 
  -6   8   5        5.23        3.64      3.53 o 
  -5   8   5        3.58        7.35      3.16 o 
  -4   8   5      257.47      238.17      9.33 o 
  -3   8   5       52.29       61.09      5.54 o 
  -2   8   5      157.76      156.37      7.98 o 
  -1   8   5        1.32       -2.36      2.83 o 
   0   8   5      463.71      453.39     27.44 o 
   1   8   5        1.35       -1.37      2.59 o 
   2   8   5        4.72        1.64      2.93 o 
   3   8   5      548.58      498.32     17.10 o 
   4   8   5       39.14       33.63      6.55 o 
   5   8   5      118.57      116.92      9.91 o 
   6   8   5      113.93      120.47     10.53 o 
   7   8   5       19.76       15.33      5.67 o 
   8   8   5       38.18       30.18      7.73 o 
  -7   9   5       48.84       40.59      6.20 o 
  -6   9   5       28.51       33.27      4.80 o 
  -5   9   5        0.03        2.87      5.29 o 
  -4   9   5      242.70      242.81      9.97 o 
  -3   9   5       34.20       40.55      4.87 o 
  -2   9   5        0.29       -0.35      4.36 o 
  -1   9   5        5.92        6.80      2.87 o 
   0   9   5       56.92       69.05      9.05 o 
   1   9   5      133.09      139.29      9.71 o 
   2   9   5      289.62      280.09     12.33 o 
   3   9   5        5.29       11.12      3.76 o 
   4   9   5       18.19       25.87      5.41 o 
   5   9   5       70.04       67.82     16.49 o 
   6   9   5       48.52       44.28     11.92 o 
   7   9   5       16.63        8.72      8.59 o 
  -6  10   5        3.06       10.54      4.54 o 
  -5  10   5       41.64       60.59      6.80 o 
  -4  10   5        0.72        1.65      3.19 o 
  -3  10   5        3.81        4.46      4.01 o 
  -2  10   5       25.13       34.36      5.40 o 
  -1  10   5       39.27       41.03      4.81 o 
   0  10   5       21.32       27.39      4.85 o 
   1  10   5      176.19      182.29     15.61 o 
   2  10   5       58.83       81.53     21.54 o 
   3  10   5       39.64       53.98      9.21 o 
   4  10   5        8.98       15.13     20.52 o 
   5  10   5        6.21       24.23      6.08 o 
   6  10   5       40.30       44.06      9.22 o 
  -5  11   5        1.65       -4.65      4.59 o 
  -4  11   5       37.23       39.04      7.20 o 
  -3  11   5       50.90       58.08      7.62 o 
  -2  11   5       14.67       -1.48      8.38 o 
  -1  11   5        0.02        3.88      3.77 o 
   0  11   5       80.69       84.45      8.48 o 
   1  11   5       67.10       81.94     19.68 o 
   2  11   5       13.20       10.53      5.71 o 
   3  11   5       19.89       18.94      5.52 o 
   4  11   5       18.41       20.46      6.53 o 
  -2  12   5        0.28       -1.23      5.01 o 
  -1  12   5       26.40       45.16     12.88 o 
   0  12   5        1.04       -3.41      4.54 o 
   1  12   5        1.42        3.12      5.75 o 
   2  12   5       22.14       29.35      7.76 o 
 -10   0   6       33.22       53.65     12.47 o 
  -8   0   6        6.12        0.76      5.86 o 
  -6   0   6     2911.35     3048.35     60.91 o 
  -4   0   6      449.79      437.02     11.24 o 
  -2   0   6     4140.30     4354.76    114.39 o 
   0   0   6     6756.35     7438.73    136.94 o 
   2   0   6     2978.25     2723.81     53.03 o 
   4   0   6     1414.33     1484.20     25.73 o 
   6   0   6      957.92      909.68     35.56 o 
   8   0   6       55.35       64.83     10.47 o 
  10   0   6      138.90      140.19     17.23 o 
 -11   1   6        2.67        5.16      8.89 o 
 -10   1   6       78.94       95.18     12.07 o 
  -9   1   6        2.53        4.00      8.83 o 
  -8   1   6       11.06       13.69      4.35 o 
  -7   1   6        4.84        2.20      2.05 o 
  -6   1   6      157.10      194.02      5.47 o 
  -5   1   6       53.41       62.24      3.07 o 
  -4   1   6     1198.67     1368.27     20.23 o 
  -3   1   6       67.49       74.32      2.55 o 
  -2   1   6       60.39       38.68      1.49 o 
  -1   1   6      352.30      375.25      6.23 o 
   0   1   6     3412.00     3529.88     46.98 o 
   1   1   6        4.09        3.25      0.71 o 
   2   1   6     1491.53     1530.04     22.25 o 
   3   1   6     9001.82     9901.57    131.33 o 
   4   1   6     1607.76     1687.21     20.39 o 
   5   1   6      258.64      261.62      5.28 o 
   6   1   6       16.99        9.84      2.68 o 
   7   1   6      416.44      418.42     15.52 o 
   8   1   6      212.17      212.20     12.84 o 
   9   1   6       41.30       44.09      7.95 o 
  10   1   6       23.83       37.45      7.13 o 
 -11   2   6        6.30       10.00     11.28 o 
 -10   2   6        4.70       -2.33      7.62 o 
  -9   2   6       33.36       41.71      6.76 o 
  -8   2   6       35.74       35.65      6.76 o 
  -7   2   6      446.02      428.26     12.38 o 
  -6   2   6      116.98      135.06      4.98 o 
  -5   2   6      661.02      657.15     10.84 o 
  -4   2   6      549.43      688.42     10.72 o 
  -3   2   6        8.02        6.09      1.24 o 
  -2   2   6      490.64      496.22      7.63 o 
  -1   2   6       34.49       37.30      2.47 o 
   0   2   6      286.60      277.74     11.92 o 
   1   2   6     1192.22     1164.61     15.42 o 
   2   2   6     1004.98     1002.54     18.50 o 
   3   2   6      459.60      468.16      9.01 o 
   4   2   6       23.69       22.60      1.58 o 
   5   2   6     1930.44     1873.71     25.55 o 
   6   2   6       40.58       43.07      4.61 o 
   7   2   6       69.02       64.07      7.17 o 
   8   2   6        9.90        8.44      4.00 o 
   9   2   6       18.79        9.38      7.02 o 
  10   2   6        9.32        9.88      8.09 o 
 -11   3   6        0.85       -2.71     11.95 o 
 -10   3   6       13.53        6.94      6.59 o 
  -9   3   6       70.79       60.31      7.98 o 
  -8   3   6      116.70      132.96     10.83 o 
  -7   3   6        4.62        9.22      2.64 o 
  -6   3   6       21.84       19.12      4.68 o 
  -5   3   6       79.79       71.08      4.06 o 
  -4   3   6      543.74      584.25     15.29 o 
  -3   3   6        1.60       -0.02      1.55 o 
  -2   3   6        5.00        6.15      2.56 o 
  -1   3   6      452.73      475.36      7.72 o 
   0   3   6        0.43        4.36      1.14 o 
   1   3   6     4724.96     5023.62    112.88 o 
   2   3   6       89.68      120.93      5.68 o 
   3   3   6     2350.68     2388.66     34.16 o 
   4   3   6      140.92      130.66      5.83 o 
   5   3   6       73.51       73.19      5.20 o 
   6   3   6        6.27        6.73      2.74 o 
   7   3   6        3.65       10.57      4.74 o 
   8   3   6       27.70       15.94      6.28 o 
   9   3   6       47.89       66.02      8.42 o 
  10   3   6       16.90       21.25      6.75 o 
 -10   4   6       21.43       16.66      6.96 o 
  -9   4   6       22.88       28.00      6.40 o 
  -8   4   6        0.98       -1.29      6.24 o 
  -7   4   6      286.21      275.08     10.06 o 
  -6   4   6       87.99      115.60      9.59 o 
  -5   4   6       67.67       72.68      5.00 o 
  -4   4   6       58.19       50.17      3.09 o 
  -3   4   6      567.26      544.49     10.13 o 
  -2   4   6      369.06      459.63     10.32 o 
  -1   4   6      286.66      279.55      5.79 o 
   0   4   6      550.45      578.92      9.36 o 
   1   4   6      165.82      175.76      5.09 o 
   2   4   6        0.04       -0.04      1.46 o 
   3   4   6      373.23      366.04      7.96 o 
   4   4   6       55.56       55.49      4.18 o 
   5   4   6      377.45      306.55     10.07 o 
   6   4   6        4.49        1.96      2.21 o 
   7   4   6       32.64       27.47      4.91 o 
   8   4   6        0.44       -5.18      3.46 o 
   9   4   6        0.03       -0.17      4.27 o 
  10   4   6       17.51       16.24      5.95 o 
 -10   5   6        1.28        9.75      7.40 o 
  -9   5   6        0.03       -3.38      7.43 o 
  -8   5   6       17.86       18.14      8.71 o 
  -7   5   6       99.28       87.17      6.37 o 
  -6   5   6      759.51      744.70     17.62 o 
  -5   5   6      629.49      606.15     15.71 o 
  -4   5   6       61.08       75.26      5.09 o 
  -3   5   6      110.65       99.42      5.77 o 
  -2   5   6       65.07       73.26      3.43 o 
  -1   5   6      123.63      119.67      4.16 o 
   0   5   6       13.33       17.04      2.10 o 
   1   5   6       28.69       33.65      3.46 o 
   2   5   6      246.56      289.27      9.65 o 
   3   5   6     1550.97     1419.13     27.19 o 
   4   5   6      347.77      306.53     21.97 o 
   5   5   6     1314.80     1129.36     24.25 o 
   6   5   6      110.04       92.62      6.96 o 
   7   5   6        6.47        1.57      3.12 o 
   8   5   6       92.23      103.06      9.88 o 
   9   5   6        0.12        0.41      4.45 o 
  -9   6   6        0.24        3.38      8.85 o 
  -8   6   6       10.23       14.57      9.33 o 
  -7   6   6        0.02        3.62      2.76 o 
  -6   6   6     1695.31     1533.36     30.60 o 
  -5   6   6       16.66       21.48      3.46 o 
  -4   6   6      124.12      126.95      6.66 o 
  -3   6   6       21.46       20.82      2.71 o 
  -2   6   6      273.66      261.94      7.03 o 
  -1   6   6      163.10      167.56      5.30 o 
   0   6   6      238.33      227.36      5.88 o 
   1   6   6        0.24        2.02      1.83 o 
   2   6   6      124.35      132.66      6.71 o 
   3   6   6      330.18      328.48     12.37 o 
   4   6   6      338.55      304.40     12.64 o 
   5   6   6      174.16      161.00     11.07 o 
   6   6   6      361.08      351.43     12.15 o 
   7   6   6       32.32       34.39      7.03 o 
   8   6   6        2.75       -3.22      3.96 o 
   9   6   6        1.96        4.46      5.45 o 
  -9   7   6       12.80        7.00     11.61 o 
  -8   7   6      134.84      115.29     17.23 o 
  -7   7   6       47.65       49.20      5.62 o 
  -6   7   6       77.02       68.97      6.79 o 
  -5   7   6      197.35      178.42      8.57 o 
  -4   7   6      510.72      457.56     12.63 o 
  -3   7   6        3.64        3.58      2.46 o 
  -2   7   6        3.37        4.02      1.97 o 
  -1   7   6      471.75      466.50      9.51 o 
   0   7   6       52.28       67.54      5.05 o 
   1   7   6        2.27       -0.27      1.95 o 
   2   7   6        0.05        3.00      2.64 o 
   3   7   6      134.25      126.02      8.87 o 
   4   7   6      248.32      258.33     11.90 o 
   5   7   6       53.23       76.02     10.04 o 
   6   7   6        0.05       -4.64      3.21 o 
   7   7   6       97.92      117.68      8.78 o 
   8   7   6       90.54       91.82      9.11 o 
  -8   8   6      175.03      147.00     21.23 o 
  -7   8   6       96.33      108.37     12.79 o 
  -6   8   6       49.52       49.64      8.06 o 
  -5   8   6       32.43       31.02      4.40 o 
  -4   8   6       33.03       42.47      4.76 o 
  -3   8   6      149.26      141.80      7.76 o 
  -2   8   6       39.03       32.33      4.18 o 
  -1   8   6        0.74       -1.27      2.14 o 
   0   8   6        7.95       11.60      3.12 o 
   1   8   6      519.69      477.32     15.92 o 
   2   8   6        3.92        5.93      3.07 o 
   3   8   6      534.78      497.98     17.18 o 
   4   8   6        6.09        8.85      3.58 o 
   5   8   6      387.44      369.46     15.44 o 
   6   8   6       31.87       33.16      6.02 o 
   7   8   6        0.75       -0.01      4.62 o 
   8   8   6        2.85        4.12      7.31 o 
  -7   9   6       52.61       41.56      7.03 o 
  -6   9   6        0.66       -0.81      3.17 o 
  -5   9   6       84.90       91.57      7.23 o 
  -4   9   6      111.53      121.84      8.08 o 
  -3   9   6        7.13        8.19      3.21 o 
  -2   9   6        0.40       -2.62      2.58 o 
  -1   9   6        2.18        5.35      2.63 o 
   0   9   6      119.36      119.49      7.33 o 
   1   9   6       60.66       63.73      6.85 o 
   2   9   6       12.23       23.21      4.63 o 
   3   9   6      107.62       94.65     12.52 o 
   4   9   6       62.26       73.65      8.06 o 
   5   9   6        0.92        3.45      3.45 o 
   6   9   6        0.14        6.10      4.48 o 
   7   9   6       28.44       35.77      8.80 o 
  -6  10   6       18.65       14.72      5.18 o 
  -5  10   6        1.24        7.47      4.80 o 
  -4  10   6       37.50       26.37      4.67 o 
  -3  10   6        7.47       11.84      3.83 o 
  -2  10   6      143.24      157.36     18.86 o 
  -1  10   6       25.15       35.62      4.59 o 
   0  10   6       27.70       30.95      5.28 o 
   1  10   6       12.50       10.75      3.72 o 
   2  10   6        4.29        7.87      3.63 o 
   3  10   6        1.91        6.12      3.50 o 
   4  10   6       20.65       19.00     18.68 o 
   5  10   6       14.29       17.55      6.24 o 
   6  10   6       12.05       10.45      6.88 o 
  -5  11   6        2.16        2.52      5.37 o 
  -4  11   6        9.40       12.45      5.11 o 
  -3  11   6        0.00       -2.88      3.61 o 
  -2  11   6        9.16       13.63      4.68 o 
  -1  11   6       32.92       41.44      6.19 o 
   0  11   6      113.34      117.28     10.19 o 
   1  11   6      125.07      114.49     10.14 o 
   2  11   6       10.28        4.57     10.35 o 
   3  11   6       27.35       18.63      5.74 o 
   4  11   6       31.69       37.97      8.23 o 
  -2  12   6       25.78       21.80      7.11 o 
  -1  12   6       12.08       25.81      7.35 o 
   0  12   6       43.12       43.21      7.92 o 
   1  12   6       11.84        9.74      6.44 o 
 -11   0   7        4.56        1.81     11.57 o 
  -9   0   7       36.46       31.70      9.57 o 
  -7   0   7      749.68      816.14     30.28 o 
  -5   0   7     1961.51     1946.73     39.86 o 
  -3   0   7       63.64       57.12      2.61 o 
  -1   0   7     4416.59     4564.18     84.97 o 
   1   0   7     2454.21     2323.72     45.48 o 
   3   0   7     6266.34     6616.16    124.62 o 
   5   0   7        6.19        5.28      2.72 o 
   7   0   7      249.75      265.24     17.33 o 
   9   0   7       25.36       14.09      6.95 o 
 -11   1   7       44.23       71.27     12.50 o 
 -10   1   7       47.77       60.09      9.58 o 
  -9   1   7        0.52       -2.48      6.00 o 
  -8   1   7      215.52      226.81     25.87 o 
  -7   1   7       92.34       83.44      6.39 o 
  -6   1   7       44.61       29.43      2.67 o 
  -5   1   7      161.56      168.35      4.60 o 
  -4   1   7       53.58       60.97      2.75 o 
  -3   1   7       53.29       54.79      2.63 o 
  -2   1   7      773.58      717.21     10.74 o 
  -1   1   7      205.60      232.84      4.49 o 
   0   1   7       29.37       35.68      2.98 o 
   1   1   7      215.72      244.34      4.51 o 
   2   1   7     1618.41     1623.71     23.70 o 
   3   1   7     7096.91     7757.61    102.78 o 
   4   1   7      503.24      558.81     10.78 o 
   5   1   7     1982.35     1949.76     26.37 o 
   6   1   7        3.08        4.55      2.13 o 
   7   1   7       11.49        9.40      4.78 o 
   8   1   7       37.81       55.81      7.07 o 
   9   1   7       91.49       89.33     15.02 o 
  10   1   7      135.18      152.21     13.04 o 
 -11   2   7        4.81        5.02      9.12 o 
 -10   2   7        5.73        4.95      8.71 o 
  -9   2   7        3.73        0.04      4.76 o 
  -8   2   7      183.07      166.36     21.49 o 
  -7   2   7      186.59      176.44      8.01 o 
  -6   2   7      393.19      404.88      8.26 o 
  -5   2   7        0.95        0.19      1.41 o 
  -4   2   7      154.44      123.63      3.73 o 
  -3   2   7      102.92      104.82      3.15 o 
  -2   2   7      280.53      317.25      5.55 o 
  -1   2   7       20.73       32.46      2.06 o 
   0   2   7     1372.84     1266.56     38.46 o 
   1   2   7       36.25       42.35      1.88 o 
   2   2   7      247.33      254.60      7.15 o 
   3   2   7      214.81      187.27      5.22 o 
   4   2   7        8.97        0.46      1.43 o 
   5   2   7      203.56      182.27      5.64 o 
   6   2   7        0.93        1.77      3.93 o 
   7   2   7       72.09       79.72     14.59 o 
   8   2   7       72.16       76.95      8.17 o 
   9   2   7       11.52       12.51      5.07 o 
  10   2   7        7.83       12.56      5.91 o 
 -11   3   7        2.29        6.76     13.19 o 
 -10   3   7        1.95        3.43      6.28 o 
  -9   3   7       46.73       41.36      7.14 o 
  -8   3   7       44.12       42.73     11.23 o 
  -7   3   7       15.61       13.57      3.29 o 
  -6   3   7       80.27       88.65      5.26 o 
  -5   3   7       84.62       85.53      3.66 o 
  -4   3   7      102.49       97.90      3.58 o 
  -3   3   7      509.19      531.86      8.78 o 
  -2   3   7      342.35      375.12      6.67 o 
  -1   3   7      121.21      131.72      4.08 o 
   0   3   7        1.19        3.79      2.70 o 
   1   3   7      639.92      663.82     10.12 o 
   2   3   7      113.87      122.59      4.37 o 
   3   3   7     1122.17     1092.81     17.70 o 
   4   3   7        0.59        1.44      1.59 o 
   5   3   7        3.00        4.88      2.00 o 
   6   3   7      277.27      252.28      9.14 o 
   7   3   7       37.73       38.48      6.06 o 
   8   3   7       22.96       25.09      5.64 o 
   9   3   7       31.05       33.46      6.65 o 
  10   3   7       27.51       26.38      7.46 o 
 -10   4   7        5.62       11.43      6.96 o 
  -9   4   7       15.15       24.93      6.52 o 
  -8   4   7      194.78      166.64     13.35 o 
  -7   4   7       19.99       22.57      3.89 o 
  -6   4   7      146.07      135.82      7.36 o 
  -5   4   7        1.92        2.32      1.80 o 
  -4   4   7       73.43       66.49      3.69 o 
  -3   4   7        2.67        2.34      1.51 o 
  -2   4   7       63.64       67.54      3.02 o 
  -1   4   7        1.53        1.72      1.34 o 
   0   4   7      309.16      292.81      6.02 o 
   1   4   7     1229.15     1301.48     17.97 o 
   2   4   7     1109.06     1173.90     18.87 o 
   3   4   7       79.28       82.14      4.17 o 
   4   4   7      140.67      126.69      7.02 o 
   5   4   7       79.00       79.32      5.93 o 
   6   4   7       47.47       46.62      5.03 o 
   7   4   7       20.80       22.81      5.01 o 
   8   4   7        0.02        3.73      4.16 o 
   9   4   7        0.72        2.85      4.40 o 
  10   4   7        6.63        7.33      5.64 o 
 -10   5   7       34.19       50.07     10.11 o 
  -9   5   7        0.00       -4.33      4.24 o 
  -8   5   7        8.78        7.04      5.28 o 
  -7   5   7      138.80      134.53     11.89 o 
  -6   5   7      671.33      626.37     15.67 o 
  -5   5   7       22.66       21.75      3.47 o 
  -4   5   7      487.80      495.88     11.74 o 
  -3   5   7       62.37       61.37      3.37 o 
  -2   5   7      163.61      162.91      5.54 o 
  -1   5   7       32.17       42.14      2.87 o 
   0   5   7      179.25      161.30      4.72 o 
   1   5   7     1193.90     1145.07     21.97 o 
   2   5   7      750.25      786.75     17.74 o 
   3   5   7      401.88      330.97     17.30 o 
   4   5   7      134.97      142.22      9.31 o 
   5   5   7      721.90      675.86     49.53 o 
   6   5   7        0.01        2.21      2.92 o 
   7   5   7      290.15      301.55     12.32 o 
   8   5   7       11.12       10.88      4.50 o 
   9   5   7       25.10       31.05     10.00 o 
  -9   6   7       84.55       88.47     11.20 o 
  -8   6   7       45.58       25.04      6.33 o 
  -7   6   7      150.20      136.06     10.04 o 
  -6   6   7      112.53      104.99      8.27 o 
  -5   6   7       43.00       36.27      4.31 o 
  -4   6   7       21.95       20.19      6.16 o 
  -3   6   7        6.26        6.46      2.01 o 
  -2   6   7       41.83       39.84      3.10 o 
  -1   6   7      255.81      235.30      6.11 o 
   0   6   7       18.66       19.97      2.51 o 
   1   6   7       14.32        9.45      4.47 o 
   2   6   7      153.91      148.34      7.69 o 
   3   6   7     1191.15     1096.46     28.00 o 
   4   6   7        7.45        5.22      3.25 o 
   5   6   7        9.62       11.91      3.90 o 
   6   6   7       32.39       31.03      6.64 o 
   7   6   7        0.02        6.78      5.53 o 
   8   6   7       14.69       18.31     11.54 o 
   9   6   7       11.26        0.25      6.63 o 
  -9   7   7       13.19       26.13      9.47 o 
  -8   7   7      106.63      103.63     16.57 o 
  -7   7   7      125.90      134.56     10.50 o 
  -6   7   7       14.67       20.60      3.98 o 
  -5   7   7        2.84        6.44      2.72 o 
  -4   7   7      121.64      138.38     14.93 o 
  -3   7   7      117.57      122.46      5.88 o 
  -2   7   7      350.35      334.74      7.78 o 
  -1   7   7       19.86       20.92      2.64 o 
   0   7   7        0.07       -0.18      3.13 o 
   1   7   7      504.96      471.99     12.54 o 
   2   7   7      503.93      439.97     18.95 o 
   3   7   7      433.59      398.72     14.62 o 
   4   7   7        6.23        7.61      4.62 o 
   5   7   7        1.82       -0.19      3.45 o 
   6   7   7        6.69        4.09      3.73 o 
   7   7   7       73.13       73.86     14.83 o 
   8   7   7        0.04        1.30      5.87 o 
  -8   8   7      300.39      227.39     17.38 o 
  -7   8   7        5.83       -2.67      5.35 o 
  -6   8   7        6.06        3.35      5.56 o 
  -5   8   7       11.47       17.63      3.60 o 
  -4   8   7       28.64       33.51      5.32 o 
  -3   8   7       39.59       36.83      3.89 o 
  -2   8   7       45.78       54.24      4.53 o 
  -1   8   7      122.89      136.84      7.31 o 
   0   8   7      250.38      215.44      8.37 o 
   1   8   7       12.72       12.57      5.62 o 
   2   8   7      178.59      166.32     10.34 o 
   3   8   7      686.53      620.66     19.84 o 
   4   8   7      347.18      329.69     19.06 o 
   5   8   7       42.02       42.02      6.45 o 
   6   8   7       35.39       29.55      6.09 o 
   7   8   7       34.60       41.26     14.40 o 
  -7   9   7        1.23        1.09     10.47 o 
  -6   9   7       66.62       61.09      6.34 o 
  -5   9   7        0.52        0.34      3.15 o 
  -4   9   7       16.92       18.95      4.06 o 
  -3   9   7      117.70      110.69      7.86 o 
  -2   9   7        9.25        8.32      2.83 o 
  -1   9   7       23.62       30.60      4.75 o 
   0   9   7        6.23        4.49      5.59 o 
   1   9   7       38.44       38.24      5.23 o 
   2   9   7      270.77      276.95     12.46 o 
   3   9   7        3.48        5.05      3.28 o 
   4   9   7        5.89        3.39      9.14 o 
   5   9   7       27.46       26.98      5.92 o 
   6   9   7       17.42       37.63     13.54 o 
   7   9   7        3.95        4.14      6.75 o 
  -6  10   7        1.62        3.43      4.67 o 
  -5  10   7        7.27       17.24      4.21 o 
  -4  10   7        3.46        5.91      3.55 o 
  -3  10   7        3.81        1.29      2.92 o 
  -2  10   7       40.83       38.77      6.07 o 
  -1  10   7       62.47       71.81      6.40 o 
   0  10   7       20.90       25.71      4.52 o 
   1  10   7      508.48      459.87     20.90 o 
   2  10   7       33.13       34.69     15.30 o 
   3  10   7        9.81        7.57      5.40 o 
   4  10   7       52.65       66.80     10.85 o 
   5  10   7        8.80       13.31      9.43 o 
  -4  11   7        2.51       -0.50      4.69 o 
  -3  11   7       19.10       15.87      4.56 o 
  -2  11   7        5.96       -1.35      3.55 o 
  -1  11   7        3.82        6.29      4.07 o 
   0  11   7        4.12        0.93      3.47 o 
   1  11   7        0.27        6.53      4.33 o 
   2  11   7        5.88        6.47      4.81 o 
   3  11   7      127.67      145.09     12.34 o 
   4  11   7        8.68        5.95      8.31 o 
  -1  12   7      106.44      107.22     11.26 o 
   0  12   7       22.70       25.45      7.05 o 
   1  12   7        7.36       14.85      6.85 o 
 -10   0   8        0.67        1.19      8.00 o 
  -8   0   8      128.46      136.89     11.85 o 
  -6   0   8      421.95      379.91     17.61 o 
  -4   0   8       17.09       29.22      2.95 o 
  -2   0   8      684.93      600.07     20.90 o 
   0   0   8     2103.17     2438.95     47.46 o 
   2   0   8      136.57      193.47      8.16 o 
   4   0   8      743.26      775.98     19.83 o 
   6   0   8       32.36       37.93      5.50 o 
   8   0   8       57.42       54.36      9.85 o 
  10   0   8       14.97       31.37     10.23 o 
 -11   1   8       24.32       29.50     10.29 o 
 -10   1   8        1.40       -2.48     12.35 o 
  -9   1   8       12.15       24.71      9.52 o 
  -8   1   8       17.19       22.58      8.26 o 
  -7   1   8       10.53       18.41      5.84 o 
  -6   1   8       64.07       56.85      5.89 o 
  -5   1   8      144.36      150.80      4.49 o 
  -4   1   8      175.59      205.97      4.74 o 
  -3   1   8      673.34      655.89     12.51 o 
  -2   1   8        9.40        5.64      1.27 o 
  -1   1   8     1239.55     1283.83     18.42 o 
   0   1   8      556.78      460.91      8.05 o 
   1   1   8      281.98      326.44      6.65 o 
   2   1   8      294.71      342.57      7.23 o 
   3   1   8     1001.54     1063.11     17.26 o 
   4   1   8      141.28      129.35      5.56 o 
   5   1   8       19.82       33.96      3.94 o 
   6   1   8       72.58       75.09      4.61 o 
   7   1   8       19.63       20.17      4.65 o 
   8   1   8      130.84      137.51     17.16 o 
   9   1   8        6.37        9.42      4.81 o 
  10   1   8       34.42       39.72      8.01 o 
 -11   2   8        9.84       13.44      9.49 o 
 -10   2   8        1.69       10.85      9.47 o 
  -9   2   8       24.52       28.31      8.35 o 
  -8   2   8       90.07      104.92     12.47 o 
  -7   2   8      205.13      216.41     12.15 o 
  -6   2   8        4.00        3.90      2.06 o 
  -5   2   8      385.87      360.34      7.14 o 
  -4   2   8        0.38       -1.41      1.17 o 
  -3   2   8      663.38      623.70      9.58 o 
  -2   2   8     2680.90     3065.29     37.67 o 
  -1   2   8     3568.36     3837.31     46.50 o 
   0   2   8       22.97       25.86      2.07 o 
   1   2   8     2782.90     3133.55     45.04 o 
   2   2   8     2590.74     2697.86     37.95 o 
   3   2   8      359.67      441.12     10.89 o 
   4   2   8        2.79        4.26      1.78 o 
   5   2   8      198.54      178.18      5.33 o 
   6   2   8       15.87       15.94      3.19 o 
   7   2   8       73.47       79.45     12.28 o 
   8   2   8       13.30       12.60      4.12 o 
   9   2   8       15.34       21.83      5.84 o 
  10   2   8        6.51        4.73      5.67 o 
 -10   3   8       11.50        6.93      6.75 o 
  -9   3   8      186.91      194.79     13.60 o 
  -8   3   8       22.43       20.66      5.43 o 
  -7   3   8        7.82        3.02      3.97 o 
  -6   3   8       66.22       69.65      5.30 o 
  -5   3   8      279.21      275.67      8.68 o 
  -4   3   8       28.92       37.02      2.49 o 
  -3   3   8       71.96       77.77      3.04 o 
  -2   3   8      910.42      965.61     13.78 o 
  -1   3   8     2322.29     2574.50     36.29 o 
   0   3   8     1029.54     1177.08     37.21 o 
   1   3   8     9547.37    10652.77    125.33 o 
   2   3   8      237.25      315.18      8.74 o 
   3   3   8      119.14      106.21      4.40 o 
   4   3   8       25.29       26.75      2.77 o 
   5   3   8      128.52      113.16      7.64 o 
   6   3   8       64.31       60.39      6.61 o 
   7   3   8      157.54      165.49     19.33 o 
   8   3   8       13.38       13.55      4.52 o 
   9   3   8       79.94       75.95      9.26 o 
  10   3   8        0.67       -1.42      6.10 o 
 -10   4   8        0.27       14.64      7.32 o 
  -9   4   8       62.67       65.78      9.19 o 
  -8   4   8       31.43       37.75      6.84 o 
  -7   4   8        0.01        5.16      4.05 o 
  -6   4   8       49.31       55.19      5.01 o 
  -5   4   8       20.90       29.85      3.58 o 
  -4   4   8      130.17      150.08      4.64 o 
  -3   4   8      831.41      802.13     25.07 o 
  -2   4   8       70.89       49.10      3.73 o 
  -1   4   8      173.19      195.84      4.86 o 
   0   4   8       43.59       36.35      3.79 o 
   1   4   8     2418.13     2512.98     32.17 o 
   2   4   8       77.30       69.08      3.80 o 
   3   4   8      112.32       94.49      4.39 o 
   4   4   8        0.58        0.57      1.93 o 
   5   4   8      443.28      416.42     16.43 o 
   6   4   8      215.70      219.01      9.24 o 
   7   4   8       20.44       13.55      4.31 o 
   8   4   8       22.83       26.58      5.89 o 
   9   4   8       37.12       27.42      7.21 o 
 -10   5   8       35.32       27.95      9.51 o 
  -9   5   8       24.49       19.58      6.13 o 
  -8   5   8       63.69       68.33     16.04 o 
  -7   5   8       23.12       10.85      4.96 o 
  -6   5   8      458.01      399.90     17.86 o 
  -5   5   8        0.70       -1.72      2.06 o 
  -4   5   8      224.55      227.38      5.90 o 
  -3   5   8      212.72      209.98      5.81 o 
  -2   5   8        3.65        2.07      1.70 o 
  -1   5   8      110.21      107.10      5.13 o 
   0   5   8      249.41      244.40      5.88 o 
   1   5   8        0.83        3.26      1.82 o 
   2   5   8      205.61      205.44      6.28 o 
   3   5   8      115.02      125.52      7.31 o 
   4   5   8      370.76      326.76     10.70 o 
   5   5   8       18.51       17.83      4.30 o 
   6   5   8        4.07        6.54      3.36 o 
   7   5   8       81.12       78.44      8.68 o 
   8   5   8       63.87       66.84      8.35 o 
   9   5   8       21.73       26.46      7.32 o 
  -9   6   8        1.38        3.51      6.43 o 
  -8   6   8       13.42       15.22      5.28 o 
  -7   6   8       17.81       23.94      5.94 o 
  -6   6   8      336.89      348.73     11.77 o 
  -5   6   8       40.02       44.41      4.18 o 
  -4   6   8      527.01      464.90     10.90 o 
  -3   6   8      118.73      117.35      4.75 o 
  -2   6   8      132.80      127.01      4.88 o 
  -1   6   8      266.42      274.86      8.25 o 
   0   6   8       82.54       94.93      4.36 o 
   1   6   8       29.31       23.02      2.91 o 
   2   6   8      197.31      191.42      6.20 o 
   3   6   8      261.22      273.10      9.42 o 
   4   6   8       15.80       10.62      4.19 o 
   5   6   8        4.90        9.36      3.78 o 
   6   6   8       64.94       57.71      7.84 o 
   7   6   8       10.28       -0.01      8.04 o 
   8   6   8        9.69        2.13      4.59 o 
   9   6   8        1.52        7.19      7.00 o 
  -9   7   8       19.21       26.26      9.66 o 
  -8   7   8      376.45      311.45     18.62 o 
  -7   7   8        0.35        1.32      4.48 o 
  -6   7   8      145.83      137.01     11.84 o 
  -5   7   8       92.44       93.08      7.78 o 
  -4   7   8        2.60        6.99      2.35 o 
  -3   7   8        3.52        4.74      2.65 o 
  -2   7   8      105.46      114.71      5.00 o 
  -1   7   8      110.15      114.93      5.04 o 
   0   7   8      408.30      397.49      8.71 o 
   1   7   8       11.33       12.67      2.56 o 
   2   7   8      147.88      152.27      7.87 o 
   3   7   8      141.19      144.71     10.54 o 
   4   7   8       16.88        9.63      3.91 o 
   5   7   8        0.77        4.58      3.52 o 
   6   7   8       13.89        8.46      4.65 o 
   7   7   8       21.35       16.47     13.52 o 
   8   7   8       18.49       15.23      7.02 o 
  -8   8   8      110.40       89.07     18.33 o 
  -7   8   8        1.07       -5.51      5.30 o 
  -6   8   8       29.26       26.02      6.31 o 
  -5   8   8        0.83        3.28      2.66 o 
  -4   8   8       46.35       57.45      4.73 o 
  -3   8   8       13.05       15.72      3.01 o 
  -2   8   8        6.25        3.77      2.40 o 
  -1   8   8       28.37       34.73      3.35 o 
   0   8   8       30.71       38.45      4.41 o 
   1   8   8      215.36      195.66     10.12 o 
   2   8   8      179.75      151.71     10.05 o 
   3   8   8      153.73      144.12     10.10 o 
   4   8   8       19.61       28.12      5.10 o 
   5   8   8        0.19        8.33      4.04 o 
   6   8   8        1.74       15.74     16.97 o 
   7   8   8       19.50       28.36      7.33 o 
  -7   9   8        0.12       -2.28      8.02 o 
  -6   9   8        9.15        7.66      4.96 o 
  -5   9   8       21.87       21.41      3.73 o 
  -4   9   8       28.05       25.82      3.73 o 
  -3   9   8       77.60       77.18      5.50 o 
  -2   9   8       58.48       58.01      4.92 o 
  -1   9   8       39.78       54.13      5.13 o 
   0   9   8        2.05        7.15      5.76 o 
   1   9   8       83.87       86.54      7.93 o 
   2   9   8       14.12       15.84      3.97 o 
   3   9   8        6.72        7.24      3.90 o 
   4   9   8        0.13       -1.93      4.97 o 
   5   9   8        1.72        2.91      4.17 o 
   6   9   8        1.35       -2.82      5.16 o 
  -6  10   8        0.29       -2.21      5.50 o 
  -5  10   8        7.18       10.78      4.22 o 
  -4  10   8        3.00        3.58      4.37 o 
  -3  10   8        6.62        5.89      2.93 o 
  -2  10   8       16.85       24.56      4.12 o 
  -1  10   8      251.87      231.74      9.76 o 
   0  10   8      115.18      106.38      9.13 o 
   1  10   8      425.99      399.39     15.79 o 
   2  10   8      194.93      219.02     13.21 o 
   3  10   8        2.29        3.00      4.34 o 
   4  10   8        1.37       -3.08      6.97 o 
   5  10   8        6.00        5.06      6.12 o 
  -4  11   8       25.16       25.29      6.56 o 
  -3  11   8        7.08        5.25      4.33 o 
  -2  11   8        0.01        5.82      4.04 o 
  -1  11   8       22.40       28.13      5.87 o 
   0  11   8       23.51       21.18      7.47 o 
   1  11   8       67.29       94.91     29.06 o 
   2  11   8       72.61       58.90      8.30 o 
   3  11   8       32.49       22.57      6.71 o 
 -11   0   9       21.21       31.99     14.66 o 
  -9   0   9       18.42       28.47      9.62 o 
  -7   0   9      157.45      156.28     12.61 o 
  -5   0   9      419.88      365.82     16.99 o 
  -3   0   9     1215.05     1352.76     41.32 o 
  -1   0   9      746.14      637.64     14.24 o 
   1   0   9      612.00      698.82     36.08 o 
   3   0   9     1079.72     1288.75     28.88 o 
   5   0   9      219.51      249.43     10.18 o 
   7   0   9       24.53       18.99      6.47 o 
   9   0   9       26.75       38.84      9.66 o 
 -11   1   9       17.67       14.76      9.78 o 
 -10   1   9       89.22       94.68     15.02 o 
  -9   1   9       65.01       93.44     15.52 o 
  -8   1   9       29.02       27.03      7.28 o 
  -7   1   9      467.31      455.72     12.70 o 
  -6   1   9       42.71       58.08      4.89 o 
  -5   1   9      100.97      104.79      4.57 o 
  -4   1   9      308.63      287.58      5.75 o 
  -3   1   9      122.17       98.67      4.52 o 
  -2   1   9        8.14        6.01      2.01 o 
  -1   1   9       36.14       56.93      3.67 o 
   0   1   9     1893.81     1923.04     27.22 o 
   1   1   9      366.24      393.75     11.17 o 
   2   1   9      388.38      446.00      8.88 o 
   3   1   9       62.23       45.76      3.18 o 
   4   1   9       56.93       65.75      4.35 o 
   5   1   9      196.05      167.40     14.37 o 
   6   1   9      227.31      219.74      8.91 o 
   7   1   9      145.47      125.74     23.80 o 
   8   1   9       95.24       85.09      8.81 o 
   9   1   9       45.27       51.72      8.13 o 
  10   1   9       42.31       49.60      8.93 o 
 -11   2   9        2.86       -0.43      9.34 o 
 -10   2   9       22.37       14.04     10.52 o 
  -9   2   9        4.49        3.64      4.38 o 
  -8   2   9      235.30      234.64     29.13 o 
  -7   2   9      145.81      137.16     10.06 o 
  -6   2   9       17.00       18.93      4.78 o 
  -5   2   9      168.10      153.11      5.17 o 
  -4   2   9     1030.04     1211.70     16.98 o 
  -3   2   9     1012.83     1073.81     14.94 o 
  -2   2   9      563.70      583.11      8.96 o 
  -1   2   9      635.71      660.53      9.95 o 
   0   2   9     1630.04     1627.07     23.86 o 
   1   2   9      860.84      939.28     16.13 o 
   2   2   9      389.23      402.42      8.38 o 
   3   2   9       38.24       47.01      3.64 o 
   4   2   9      231.78      206.91      8.57 o 
   5   2   9       72.73       54.20      5.19 o 
   6   2   9       72.03       66.89      5.62 o 
   7   2   9       15.26       20.64      4.67 o 
   8   2   9      172.15      164.33     12.32 o 
   9   2   9       10.97        9.05      7.66 o 
  10   2   9       46.83       38.12      8.81 o 
 -10   3   9        5.11        9.26      6.95 o 
  -9   3   9        0.10        4.87      6.43 o 
  -8   3   9       19.80       18.25      6.07 o 
  -7   3   9       11.18        5.30      3.88 o 
  -6   3   9      365.16      330.71     13.98 o 
  -5   3   9       27.58       40.00      2.69 o 
  -4   3   9       33.10       32.55      2.36 o 
  -3   3   9     1033.68     1073.09     15.35 o 
  -2   3   9     2204.12     2211.94     28.39 o 
  -1   3   9      405.70      410.96      7.33 o 
   0   3   9      727.05      810.04     12.14 o 
   1   3   9     3194.45     3416.48     42.35 o 
   2   3   9      111.75       82.99      4.07 o 
   3   3   9      409.74      389.27      8.73 o 
   4   3   9        5.22        5.70      1.89 o 
   5   3   9       68.78       59.26      5.12 o 
   6   3   9      590.95      513.36     14.45 o 
   7   3   9        6.21        7.88      3.44 o 
   8   3   9        0.02       -0.60     10.26 o 
   9   3   9       13.48       16.45      7.47 o 
 -10   4   9       17.00       24.55      8.36 o 
  -9   4   9       93.00      111.65     11.29 o 
  -8   4   9        2.62        4.89      4.22 o 
  -7   4   9      155.15      143.61     11.35 o 
  -6   4   9      206.29      211.95     23.78 o 
  -5   4   9       46.44       54.08      3.85 o 
  -4   4   9      617.86      543.66      9.66 o 
  -3   4   9     1027.55     1018.60     15.17 o 
  -2   4   9       99.55       89.91      4.15 o 
  -1   4   9      145.50      128.10      4.11 o 
   0   4   9      525.57      558.92     10.66 o 
   1   4   9     1046.44     1051.17     15.40 o 
   2   4   9      159.86      189.03      9.55 o 
   3   4   9     1168.37     1063.43     18.23 o 
   4   4   9      212.79      190.86     12.16 o 
   5   4   9      120.28      120.04      6.42 o 
   6   4   9      127.08      116.21      9.50 o 
   7   4   9       21.19       22.21      5.28 o 
   8   4   9      143.57      154.91     15.40 o 
   9   4   9        3.83        9.59      6.01 o 
 -10   5   9        0.16       -0.83      7.47 o 
  -9   5   9       14.55       25.26      7.18 o 
  -8   5   9       80.89       57.49      8.38 o 
  -7   5   9      185.76      189.74     13.38 o 
  -6   5   9       29.84       17.91      5.17 o 
  -5   5   9        3.93        3.23      2.20 o 
  -4   5   9       59.15       51.14      3.77 o 
  -3   5   9        0.19        1.33      1.69 o 
  -2   5   9       58.14       61.69      3.43 o 
  -1   5   9     4886.08     5010.35     61.63 o 
   0   5   9       27.56       35.46      2.84 o 
   1   5   9     1685.05     1592.94     22.14 o 
   2   5   9       84.55       77.97      4.64 o 
   3   5   9       32.79       26.18      3.59 o 
   4   5   9        2.39        5.15      2.73 o 
   5   5   9      174.29      148.24      8.67 o 
   6   5   9       48.00       44.13      6.66 o 
   7   5   9       38.64       45.20      6.98 o 
   8   5   9        0.41        6.23      4.31 o 
   9   5   9       34.06       48.20      9.40 o 
  -9   6   9       21.31       38.11      9.03 o 
  -8   6   9       18.57       11.25      6.23 o 
  -7   6   9        5.06       -0.17      4.42 o 
  -6   6   9        1.46       -0.02      6.14 o 
  -5   6   9      215.14      209.94      7.94 o 
  -4   6   9      117.12      106.80      5.50 o 
  -3   6   9       21.97       21.57      2.65 o 
  -2   6   9        0.33        0.90      1.95 o 
  -1   6   9      196.20      193.46      5.75 o 
   0   6   9        0.63        0.59      1.93 o 
   1   6   9      267.41      226.90     26.04 o 
   2   6   9        9.24       12.79      2.52 o 
   3   6   9       68.87       75.44      5.92 o 
   4   6   9      140.61      163.20      8.90 o 
   5   6   9        0.54       -0.12      3.04 o 
   6   6   9       69.60       77.34      8.56 o 
   7   6   9       39.21       40.07      8.88 o 
   8   6   9       46.38       38.73      7.36 o 
  -9   7   9        0.01        1.46      8.60 o 
  -8   7   9      121.48      106.62     13.61 o 
  -7   7   9       83.16       80.83     16.76 o 
  -6   7   9        7.52        4.39      4.75 o 
  -5   7   9       29.03       27.15      3.52 o 
  -4   7   9       37.13       46.89      4.07 o 
  -3   7   9      233.05      215.87      7.34 o 
  -2   7   9       55.18       44.08      3.45 o 
  -1   7   9      993.16      978.73     16.05 o 
   0   7   9        4.85        6.91      2.24 o 
   1   7   9       45.28       53.59      4.22 o 
   2   7   9       75.41       85.94      6.23 o 
   3   7   9      505.37      479.46     13.73 o 
   4   7   9        0.54       -0.42      3.05 o 
   5   7   9       10.89       17.15      5.16 o 
   6   7   9       35.28       38.72      6.74 o 
   7   7   9        3.31        7.61      6.33 o 
   8   7   9       44.45       45.30     16.40 o 
  -8   8   9       24.55       16.55      8.92 o 
  -7   8   9        4.93        4.51      8.12 o 
  -6   8   9        7.43        3.32      8.31 o 
  -5   8   9        1.16       -1.14      2.39 o 
  -4   8   9      106.90      123.13     10.02 o 
  -3   8   9       49.34       51.53      5.78 o 
  -2   8   9      152.49      143.26      9.38 o 
  -1   8   9      107.52      129.72      9.14 o 
   0   8   9      204.01      223.79      7.53 o 
   1   8   9        0.09       -0.69      2.59 o 
   2   8   9       21.66       23.46      5.45 o 
   3   8   9       80.37       90.25      8.33 o 
   4   8   9       33.28       49.59     18.49 o 
   5   8   9        8.47       15.51      5.07 o 
   6   8   9        5.59        7.41      5.34 o 
   7   8   9        0.45        8.87      6.84 o 
  -7   9   9        2.69       -0.70     10.09 o 
  -6   9   9       77.81       56.16     16.59 o 
  -5   9   9        2.21        4.75      3.99 o 
  -4   9   9       17.85       18.21      9.14 o 
  -3   9   9       77.78       85.25      5.97 o 
  -2   9   9      293.69      313.23      9.64 o 
  -1   9   9      376.33      423.66     11.22 o 
   0   9   9      120.49      139.38      9.59 o 
   1   9   9      655.96      614.47     19.74 o 
   2   9   9       16.32       22.55      4.71 o 
   3   9   9       75.36       83.71      8.24 o 
   4   9   9        9.65        8.65      4.27 o 
   5   9   9        2.74        5.97      4.82 o 
   6   9   9       32.32       50.20     24.52 o 
  -6  10   9        6.17        2.97      8.30 o 
  -5  10   9        0.53        5.70      5.26 o 
  -4  10   9       70.47       72.10      6.24 o 
  -3  10   9       29.48       35.60      4.50 o 
  -2  10   9        0.01        9.57      2.92 o 
  -1  10   9        0.83        5.37      3.24 o 
   0  10   9       32.79       47.44      6.11 o 
   1  10   9       59.61       68.96      7.27 o 
   2  10   9        8.49       12.83      5.19 o 
   3  10   9       11.82       10.06      4.30 o 
   4  10   9       22.02       21.65      6.29 o 
   5  10   9       15.17       11.02      6.60 o 
  -4  11   9        3.11        7.45      4.79 o 
  -3  11   9       28.61       42.52      9.91 o 
  -2  11   9        0.03       -0.42      3.76 o 
  -1  11   9        8.51        6.02      4.01 o 
   0  11   9       10.66       14.96      4.78 o 
   1  11   9       62.40       67.70      8.38 o 
   2  11   9        2.16        1.84      4.64 o 
   3  11   9       58.27       60.02      9.13 o 
 -10   0  10      105.14      108.10     17.57 o 
  -8   0  10       10.86       25.32      6.95 o 
  -6   0  10      148.53      176.65     12.95 o 
  -4   0  10      344.82      383.25     17.09 o 
  -2   0  10     1396.44     1192.96     37.08 o 
   0   0  10     2176.96     2272.75     47.89 o 
   2   0  10     1871.14     2033.12     42.21 o 
   4   0  10        6.80        3.14      2.89 o 
   6   0  10      172.80      149.34      9.21 o 
   8   0  10        4.92        4.81      5.76 o 
  10   0  10        7.89        2.14      9.00 o 
 -11   1  10       11.89        7.31      9.34 o 
 -10   1  10        6.69        1.55      6.24 o 
  -9   1  10       28.02       37.70     11.00 o 
  -8   1  10      318.30      321.64     14.64 o 
  -7   1  10       67.04       68.62      5.62 o 
  -6   1  10        9.13       12.57      3.19 o 
  -5   1  10       50.61       43.78      4.80 o 
  -4   1  10      172.29      150.53      8.21 o 
  -3   1  10     1433.21     1408.51     30.54 o 
  -2   1  10      251.30      251.36      5.98 o 
  -1   1  10      185.39      201.35      6.83 o 
   0   1  10      242.61      183.71      4.72 o 
   1   1  10       20.85       24.78      2.32 o 
   2   1  10        0.54       11.33      1.93 o 
   3   1  10      155.70      135.66      5.14 o 
   4   1  10      402.14      352.83      8.53 o 
   5   1  10      446.73      407.70      9.74 o 
   6   1  10       49.28       52.94      5.81 o 
   7   1  10       31.52       29.01      8.48 o 
   8   1  10      180.81      208.55     13.78 o 
   9   1  10       68.86       60.22      8.73 o 
  10   1  10        1.23        2.83      6.96 o 
 -10   2  10        4.99        9.71     10.90 o 
  -9   2  10       70.64       76.18      8.83 o 
  -8   2  10       55.24       57.23      7.34 o 
  -7   2  10       49.14       33.88      5.66 o 
  -6   2  10       55.54       48.31      4.54 o 
  -5   2  10      957.08     1011.38     20.88 o 
  -4   2  10       73.98       55.09      4.28 o 
  -3   2  10      201.86      233.84      4.73 o 
  -2   2  10       69.08       80.51      2.75 o 
  -1   2  10     1471.08     1600.52     21.14 o 
   0   2  10      336.92      320.36      6.95 o 
   1   2  10     3176.70     3430.79     42.37 o 
   2   2  10      869.95      885.35     15.06 o 
   3   2  10        1.12       -2.23      1.49 o 
   4   2  10      173.69      193.37      7.70 o 
   5   2  10      172.08      180.12      6.56 o 
   6   2  10       66.39       45.46      4.80 o 
   7   2  10       93.70      100.26      7.36 o 
   8   2  10        2.62        4.76      5.90 o 
   9   2  10       15.82        8.23      6.97 o 
 -10   3  10       40.49       27.96      8.52 o 
  -9   3  10       38.19       37.15      8.19 o 
  -8   3  10        8.42        4.01      3.90 o 
  -7   3  10      131.21      133.70     10.55 o 
  -6   3  10       74.33       83.90      8.38 o 
  -5   3  10        1.66        8.42      2.96 o 
  -4   3  10        9.23       11.08      1.71 o 
  -3   3  10       60.45       61.94      2.80 o 
  -2   3  10       84.55      101.87      3.49 o 
  -1   3  10     1166.64     1173.32     16.48 o 
   0   3  10       56.70       55.58      2.91 o 
   1   3  10      165.47      148.21      4.12 o 
   2   3  10      502.82      538.44     10.81 o 
   3   3  10      520.20      511.61     12.73 o 
   4   3  10       21.95       31.78      2.98 o 
   5   3  10      427.92      424.09     12.39 o 
   6   3  10       68.90       57.79      5.65 o 
   7   3  10      279.37      265.39     13.47 o 
   8   3  10        3.52        5.03      4.36 o 
   9   3  10       13.68       10.19      6.24 o 
 -10   4  10        3.20        1.58      7.02 o 
  -9   4  10        8.52       15.28      8.62 o 
  -8   4  10       44.54       34.59      6.69 o 
  -7   4  10        1.20        2.21      3.86 o 
  -6   4  10      252.73      256.59     13.97 o 
  -5   4  10       66.97       84.23      5.72 o 
  -4   4  10       16.65       15.84      2.04 o 
  -3   4  10       20.07       18.91      2.15 o 
  -2   4  10     1164.51     1155.91     16.76 o 
  -1   4  10      570.30      544.39     17.22 o 
   0   4  10       11.29        9.92      1.90 o 
   1   4  10     1374.34     1467.76     20.40 o 
   2   4  10      238.75      213.74      8.42 o 
   3   4  10      239.60      223.87      6.74 o 
   4   4  10        0.32        1.13      2.33 o 
   5   4  10       46.76       55.88      4.67 o 
   6   4  10        0.61       -2.35      2.37 o 
   7   4  10       59.21       47.29     11.19 o 
   8   4  10        0.40        0.48      6.85 o 
   9   4  10        2.43        1.04      5.90 o 
 -10   5  10        4.26        5.65      8.79 o 
  -9   5  10       16.53       17.39      6.81 o 
  -8   5  10      107.15       97.31     22.16 o 
  -7   5  10        0.04        2.87      4.42 o 
  -6   5  10       30.24       21.52      5.42 o 
  -5   5  10        5.88        2.16      3.48 o 
  -4   5  10      291.69      281.22      6.74 o 
  -3   5  10      392.99      364.36      8.83 o 
  -2   5  10      177.85      177.64      5.27 o 
  -1   5  10     1266.27     1361.62     19.82 o 
   0   5  10      658.04      644.74     13.70 o 
   1   5  10        0.36        1.34      1.76 o 
   2   5  10       26.28       16.48      5.68 o 
   3   5  10       57.27       51.72      4.77 o 
   4   5  10      600.63      564.30     15.24 o 
   5   5  10      214.99      219.04     10.50 o 
   6   5  10      119.30      132.87     20.47 o 
   7   5  10        3.80        1.53      3.98 o 
   8   5  10      104.14      102.27     10.87 o 
   9   5  10        1.75       -5.20      6.62 o 
  -9   6  10       12.75       21.19     10.40 o 
  -8   6  10       34.01       17.32      6.49 o 
  -7   6  10        2.43        6.98      5.26 o 
  -6   6  10      124.62      138.76     11.56 o 
  -5   6  10       24.47       26.88      6.11 o 
  -4   6  10       33.30       49.88      4.10 o 
  -3   6  10      338.22      338.26      7.83 o 
  -2   6  10      717.54      756.41     12.98 o 
  -1   6  10        1.15        1.33      2.11 o 
   0   6  10      200.43      209.13      6.04 o 
   1   6  10       54.75       55.59      4.09 o 
   2   6  10      626.54      598.02     19.42 o 
   3   6  10      215.87      198.83      8.81 o 
   4   6  10      107.80      117.01      7.83 o 
   5   6  10        8.38       18.90      4.45 o 
   6   6  10      182.94      222.92     19.66 o 
   7   6  10        0.26        9.36      4.46 o 
   8   6  10      188.68      182.09     14.91 o 
  -8   7  10      163.15      127.46     13.28 o 
  -7   7  10        7.87        8.37      5.67 o 
  -6   7  10        3.68        1.42      4.98 o 
  -5   7  10       21.47       17.36      5.70 o 
  -4   7  10        0.39        3.84      2.27 o 
  -3   7  10       51.85       55.80      4.45 o 
  -2   7  10      283.29      271.40      7.11 o 
  -1   7  10      113.01      107.36      5.02 o 
   0   7  10        6.26        5.18      2.05 o 
   1   7  10      144.28      133.97      9.10 o 
   2   7  10       17.80       14.13      3.01 o 
   3   7  10       20.55       31.63      4.31 o 
   4   7  10      143.11      151.05     10.92 o 
   5   7  10      263.06      269.71     15.06 o 
   6   7  10       47.20       43.37     10.00 o 
   7   7  10        4.08       -3.11      4.37 o 
   8   7  10      230.61      224.09     17.24 o 
  -8   8  10       13.35       13.41      9.05 o 
  -7   8  10        4.48        7.56      6.41 o 
  -6   8  10        6.92       -5.43      5.20 o 
  -5   8  10       42.37       47.69      8.01 o 
  -4   8  10       41.93       47.47      4.40 o 
  -3   8  10       26.51       23.08      4.58 o 
  -2   8  10       13.86       22.66      3.25 o 
  -1   8  10       26.73       21.94      3.01 o 
   0   8  10      139.05      146.38      6.75 o 
   1   8  10        5.11       15.82      3.25 o 
   2   8  10       11.27       12.81      3.48 o 
   3   8  10      124.68      118.68      9.47 o 
   4   8  10       31.11       40.88      6.29 o 
   5   8  10        6.08        0.28      4.40 o 
   6   8  10        7.28        1.00      4.82 o 
   7   8  10      125.61      161.34     24.92 o 
  -7   9  10       65.57       69.86     11.99 o 
  -6   9  10        1.52        2.38      6.67 o 
  -5   9  10        2.02       -0.01      5.84 o 
  -4   9  10       22.82       26.48      4.05 o 
  -3   9  10       77.14       80.00      5.80 o 
  -2   9  10        0.00        1.85      2.79 o 
  -1   9  10       30.53       40.22      3.97 o 
   0   9  10        1.81        1.92      5.50 o 
   1   9  10       16.56       17.72      4.17 o 
   2   9  10        2.65       -1.79      3.09 o 
   3   9  10        3.66        4.96      4.52 o 
   4   9  10       34.70       50.26      7.23 o 
   5   9  10       25.02       14.67      5.71 o 
   6   9  10        0.06        5.26      7.50 o 
  -5  10  10        3.58       -3.96      6.75 o 
  -4  10  10        1.70       -4.58      4.07 o 
  -3  10  10       36.60       50.71      5.13 o 
  -2  10  10        9.57       13.87      3.24 o 
  -1  10  10       11.95       19.72      4.37 o 
   0  10  10        0.43       10.77      5.09 o 
   1  10  10      260.82      257.39     14.00 o 
   2  10  10      225.35      189.82     12.47 o 
   3  10  10        2.85       -2.66      4.55 o 
   4  10  10        5.71        4.43      5.86 o 
  -3  11  10        1.08       10.75      4.64 o 
  -2  11  10       12.47       14.06      5.83 o 
  -1  11  10       90.13       89.54      9.95 o 
   0  11  10       18.52       30.33      8.88 o 
   1  11  10        5.91        9.79      7.40 o 
   2  11  10        2.02        3.43      5.09 o 
   3  11  10        2.05       -2.76      6.16 o 
  -9   0  11       40.53       44.75     11.66 o 
  -7   0  11      172.51      185.46     13.85 o 
  -5   0  11      422.55      383.53     18.04 o 
  -3   0  11     4091.22     4425.30    120.15 o 
  -1   0  11     1646.91     1696.44     34.38 o 
   1   0  11      551.36      581.51     22.35 o 
   3   0  11       62.60       53.20      5.30 o 
   5   0  11      757.54      742.29     20.79 o 
   7   0  11        0.01        7.52      4.00 o 
   9   0  11       57.74       73.93     13.52 o 
 -10   1  11       28.04       27.10      8.16 o 
  -9   1  11       20.64       13.38      9.00 o 
  -8   1  11        9.93       10.76      4.27 o 
  -7   1  11       11.15       13.74      3.43 o 
  -6   1  11       21.92       25.34     10.04 o 
  -5   1  11      545.54      529.00     16.35 o 
  -4   1  11      258.34      266.07      9.95 o 
  -3   1  11      331.31      334.76     11.07 o 
  -2   1  11      725.64      864.71     21.68 o 
  -1   1  11       47.10       36.39      2.20 o 
   0   1  11      341.18      296.92      6.54 o 
   1   1  11      440.00      522.77      9.99 o 
   2   1  11        1.20        3.21      1.69 o 
   3   1  11      582.40      595.66     14.76 o 
   4   1  11       55.24       53.78      3.89 o 
   5   1  11        4.23        4.42      1.88 o 
   6   1  11        8.18        9.86      2.34 o 
   7   1  11      307.18      293.56     10.72 o 
   8   1  11       29.00       46.33      6.76 o 
   9   1  11        6.82       15.87      6.63 o 
 -10   2  11       34.08       43.70     13.66 o 
  -9   2  11       11.47       20.89      6.04 o 
  -8   2  11      274.67      275.32     24.11 o 
  -7   2  11      104.95      102.34      9.12 o 
  -6   2  11      103.29      115.89     10.32 o 
  -5   2  11        7.10       10.03      4.12 o 
  -4   2  11      406.66      379.34     10.78 o 
  -3   2  11      130.50      110.51      3.99 o 
  -2   2  11      213.83      227.08      4.74 o 
  -1   2  11     2794.58     3015.86     37.69 o 
   0   2  11      228.81      207.59      5.08 o 
   1   2  11       43.86       54.68      2.70 o 
   2   2  11      296.83      310.84      7.51 o 
   3   2  11      257.59      259.94      7.09 o 
   4   2  11        1.57       -0.44      1.64 o 
   5   2  11       43.83       41.77      5.63 o 
   6   2  11        0.48       -0.20      3.67 o 
   7   2  11       21.94       16.84      8.44 o 
   8   2  11        1.02        2.88      3.35 o 
   9   2  11        0.91        7.19      6.76 o 
 -10   3  11       95.81      113.10     13.26 o 
  -9   3  11        9.82       27.51      6.30 o 
  -8   3  11       30.39       36.79      6.86 o 
  -7   3  11       33.22       28.00     17.83 o 
  -6   3  11      258.73      221.19     16.45 o 
  -5   3  11        1.78        2.04      2.49 o 
  -4   3  11        0.37        1.46      2.27 o 
  -3   3  11      168.40      185.22      4.62 o 
  -2   3  11      244.84      211.11      4.99 o 
  -1   3  11      572.61      590.05      9.79 o 
   0   3  11      124.94       98.62      4.86 o 
   1   3  11        1.83       -0.30      1.32 o 
   2   3  11      649.01      576.62     13.23 o 
   3   3  11        2.48        3.02      1.82 o 
   4   3  11      417.58      387.99      9.36 o 
   5   3  11        3.04        1.43      2.18 o 
   6   3  11      532.20      485.52     14.34 o 
   7   3  11      140.67      142.29     11.20 o 
   8   3  11       12.01       15.99      4.68 o 
   9   3  11        0.06        7.34      5.94 o 
 -10   4  11       62.25       45.41     14.97 o 
  -9   4  11        1.41        2.12      5.44 o 
  -8   4  11       42.87       39.27      9.33 o 
  -7   4  11       35.59       41.36      6.88 o 
  -6   4  11       10.71        9.67     11.83 o 
  -5   4  11      484.47      476.23     12.96 o 
  -4   4  11      460.87      461.21     16.23 o 
  -3   4  11      526.31      574.94     10.81 o 
  -2   4  11       42.99       40.91      2.81 o 
  -1   4  11     1312.34     1407.91     22.37 o 
   0   4  11     1280.02     1250.21     18.00 o 
   1   4  11       35.60       33.31      3.16 o 
   2   4  11      165.13      153.47      5.86 o 
   3   4  11       48.14       63.98      4.10 o 
   4   4  11      457.20      444.49     12.96 o 
   5   4  11        3.30        5.27      2.51 o 
   6   4  11      362.70      386.60     17.26 o 
   7   4  11        0.02        0.46      5.31 o 
   8   4  11       35.19       42.22      7.19 o 
   9   4  11       56.85       70.14     11.00 o 
  -9   5  11        1.88       -3.70      5.95 o 
  -8   5  11       11.61       10.33      5.69 o 
  -7   5  11       32.76       23.94      6.50 o 
  -6   5  11        0.64       -1.41      3.90 o 
  -5   5  11      128.49      120.44     16.68 o 
  -4   5  11       34.27       34.10      3.53 o 
  -3   5  11      113.75      117.02      5.31 o 
  -2   5  11        6.16        4.17      1.74 o 
  -1   5  11      657.35      653.21     11.36 o 
   0   5  11        0.04       -1.69      1.69 o 
   1   5  11      767.40      789.42     13.41 o 
   2   5  11      107.21       99.41      5.06 o 
   3   5  11      377.55      347.12     10.95 o 
   4   5  11      395.37      391.34     12.35 o 
   5   5  11        4.29        8.57      3.29 o 
   6   5  11       86.67       90.30      9.19 o 
   7   5  11       85.12       79.52      9.01 o 
   8   5  11       36.28       46.77     14.64 o 
  -9   6  11        1.28        3.07      7.76 o 
  -8   6  11        8.13        3.19      5.63 o 
  -7   6  11        7.46       20.68      6.04 o 
  -6   6  11        5.58        4.19      4.29 o 
  -5   6  11      196.57      175.46     19.33 o 
  -4   6  11      132.48      129.63      7.43 o 
  -3   6  11      144.19      124.25      6.15 o 
  -2   6  11      202.88      206.82      8.62 o 
  -1   6  11      393.98      398.00      8.62 o 
   0   6  11       16.26       21.82      2.85 o 
   1   6  11      385.31      407.80      9.79 o 
   2   6  11        1.81        2.32      1.85 o 
   3   6  11       29.47       46.58      4.94 o 
   4   6  11        1.35       -1.94      2.46 o 
   5   6  11      190.98      200.91     10.61 o 
   6   6  11        2.33        7.05      4.09 o 
   7   6  11       61.02       62.80     13.64 o 
   8   6  11        7.05       12.72      6.95 o 
  -8   7  11        0.66       -4.70     11.69 o 
  -7   7  11        1.09        6.25      6.29 o 
  -6   7  11        0.01        1.18      4.84 o 
  -5   7  11        0.64        1.23      4.52 o 
  -4   7  11       61.76       52.39      5.32 o 
  -3   7  11      954.97      895.78     17.33 o 
  -2   7  11        0.97        3.42      1.99 o 
  -1   7  11      744.16      699.94     12.79 o 
   0   7  11      299.46      289.42      7.42 o 
   1   7  11        0.01        0.73      2.26 o 
   2   7  11      138.91      120.37      7.46 o 
   3   7  11       96.79      107.51      7.49 o 
   4   7  11      133.08      131.23      8.76 o 
   5   7  11        8.06        5.53      5.97 o 
   6   7  11       92.99      106.99     10.70 o 
   7   7  11       62.11       50.92     12.66 o 
  -7   8  11        2.37        6.20      7.90 o 
  -6   8  11       37.44       52.05      8.99 o 
  -5   8  11        1.64       -6.71      5.20 o 
  -4   8  11       18.98       29.06      4.56 o 
  -3   8  11      145.10      128.80      6.58 o 
  -2   8  11       13.19       11.39      2.80 o 
  -1   8  11      145.87      129.67      5.87 o 
   0   8  11      602.00      605.84     12.12 o 
   1   8  11       87.97       84.15      6.40 o 
   2   8  11      195.36      190.70      9.69 o 
   3   8  11        0.02        4.62      3.49 o 
   4   8  11       63.38       58.84     10.64 o 
   5   8  11        8.48       10.34      4.36 o 
   6   8  11       27.47       31.19      7.59 o 
  -6   9  11       23.32       31.03      9.47 o 
  -5   9  11       46.79       49.81      9.03 o 
  -4   9  11       12.56        5.84      7.29 o 
  -3   9  11        1.29        3.93      2.54 o 
  -2   9  11       10.50       16.82      3.31 o 
  -1   9  11       20.26       23.71      3.47 o 
   0   9  11       28.58       34.74      4.59 o 
   1   9  11      252.10      278.21     12.27 o 
   2   9  11      117.21      113.76      9.54 o 
   3   9  11       71.43       65.64      7.62 o 
   4   9  11        6.68       11.86      5.86 o 
   5   9  11        0.12        8.13      5.65 o 
  -5  10  11        5.60        5.69      7.77 o 
  -4  10  11       53.90       62.22     10.07 o 
  -3  10  11       21.01       32.79      4.64 o 
  -2  10  11        1.50        3.88      2.99 o 
  -1  10  11       12.15        9.51      4.21 o 
   0  10  11       25.28       33.86      9.52 o 
   1  10  11      126.36      124.96     10.28 o 
   2  10  11       25.25       25.03      5.73 o 
   3  10  11        6.95        2.73      4.79 o 
   4  10  11        9.05        9.50      7.62 o 
  -3  11  11       31.36       28.99      6.83 o 
  -2  11  11        0.97        5.07      4.93 o 
  -1  11  11       11.22       20.53      5.83 o 
   0  11  11        6.66        6.32      5.21 o 
   1  11  11        1.20       11.43      5.62 o 
   2  11  11        6.92       -3.45     11.21 o 
 -10   0  12       92.77       83.78     17.28 o 
  -8   0  12      110.96       99.77     11.42 o 
  -6   0  12      203.77      201.41     13.00 o 
  -4   0  12      510.15      465.07     20.23 o 
  -2   0  12      811.44      765.21     27.13 o 
   0   0  12      258.00      216.53      7.82 o 
   2   0  12      123.94       82.57      6.04 o 
   4   0  12        0.20        1.21      6.12 o 
   6   0  12      101.17      109.53      8.28 o 
   8   0  12      101.20      101.20     13.80 o 
 -10   1  12        4.35        6.57      7.37 o 
  -9   1  12        2.64       -0.22      5.17 o 
  -8   1  12        0.05        2.18      3.87 o 
  -7   1  12       13.45       12.57      3.20 o 
  -6   1  12      385.13      375.14     14.16 o 
  -5   1  12      167.13      144.60      8.31 o 
  -4   1  12       66.96       77.55     10.23 o 
  -3   1  12      630.72      584.16     17.28 o 
  -2   1  12      190.82      142.98      6.48 o 
  -1   1  12        7.29       11.07      2.07 o 
   0   1  12     1080.05     1078.68     17.15 o 
   1   1  12       17.37       13.69      2.04 o 
   2   1  12       94.06      101.36      4.86 o 
   3   1  12       13.84        7.22      2.18 o 
   4   1  12      136.69      131.99      5.72 o 
   5   1  12      341.19      303.57      8.47 o 
   6   1  12        4.26        7.01      3.21 o 
   7   1  12       12.81        8.72      3.73 o 
   8   1  12        2.67        3.80      3.88 o 
   9   1  12       26.98       23.85      6.35 o 
 -10   2  12        2.80       -6.24      9.57 o 
  -9   2  12       25.32       27.73      6.51 o 
  -8   2  12        2.51       12.02      9.35 o 
  -7   2  12      140.50      137.74     14.99 o 
  -6   2  12        1.14        0.54      2.53 o 
  -5   2  12      486.63      494.55     16.24 o 
  -4   2  12       49.21       46.57      6.13 o 
  -3   2  12      252.90      229.59      7.93 o 
  -2   2  12      261.31      294.59      5.73 o 
  -1   2  12      862.32      908.12     13.45 o 
   0   2  12      328.94      304.25      6.34 o 
   1   2  12       37.72       39.14      2.44 o 
   2   2  12       13.52       19.42      4.24 o 
   3   2  12      124.00      119.08      5.36 o 
   4   2  12      420.06      410.93      9.79 o 
   5   2  12        0.10       -2.67      1.78 o 
   6   2  12       56.54       47.24      4.89 o 
   7   2  12       16.60       27.56      7.86 o 
   8   2  12        0.65       -5.06      3.40 o 
   9   2  12        0.15        2.75      5.44 o 
 -10   3  12        6.53        9.02      9.07 o 
  -9   3  12      114.52      120.19     15.21 o 
  -8   3  12      171.25      148.72     12.21 o 
  -7   3  12       10.61       20.47      5.11 o 
  -6   3  12        4.12        1.93      3.34 o 
  -5   3  12       90.60       78.41      7.33 o 
  -4   3  12      122.31      142.98      7.07 o 
  -3   3  12       13.58       12.57      3.01 o 
  -2   3  12      145.17      131.22      4.13 o 
  -1   3  12      470.57      571.32      9.72 o 
   0   3  12      136.51      142.22      5.01 o 
   1   3  12      310.48      273.20      6.04 o 
   2   3  12        9.54       19.75      2.71 o 
   3   3  12      257.33      270.18     11.62 o 
   4   3  12       97.60       95.63      6.30 o 
   5   3  12      231.69      193.11      9.27 o 
   6   3  12       27.24       35.12      4.74 o 
   7   3  12        0.34        0.88      3.08 o 
   8   3  12        2.30        3.95      4.86 o 
   9   3  12       61.73       83.91     11.13 o 
 -10   4  12       12.77        0.35      8.61 o 
  -9   4  12        6.77        6.92      6.47 o 
  -8   4  12       26.23       40.50     13.19 o 
  -7   4  12        3.94        3.79      4.34 o 
  -6   4  12       85.26       86.66      9.03 o 
  -5   4  12        0.05        2.98      2.89 o 
  -4   4  12       87.94       85.84      5.81 o 
  -3   4  12      153.18      148.49     10.14 o 
  -2   4  12      134.69      137.10      4.54 o 
  -1   4  12     1284.05     1306.30     23.14 o 
   0   4  12       15.36       13.54      2.20 o 
   1   4  12       28.66       39.46      3.38 o 
   2   4  12       82.95       83.65      4.72 o 
   3   4  12      400.84      439.33     12.40 o 
   4   4  12       54.03       75.01      6.03 o 
   5   4  12        2.43        5.64      2.45 o 
   6   4  12       91.55       72.31      9.21 o 
   7   4  12        0.73        1.02      4.21 o 
   8   4  12       24.62       28.73      6.52 o 
   9   4  12        0.16       -2.73      6.58 o 
  -9   5  12        0.54       -1.69      6.43 o 
  -8   5  12        1.21       -7.91      7.47 o 
  -7   5  12       46.15       43.97      7.51 o 
  -6   5  12       12.01       19.72      5.46 o 
  -5   5  12       15.82        9.27      5.21 o 
  -4   5  12       15.81       14.12      3.52 o 
  -3   5  12      652.83      667.13     13.43 o 
  -2   5  12        4.39        4.92      2.03 o 
  -1   5  12        1.48        2.43      1.98 o 
   0   5  12       65.45       66.59      3.78 o 
   1   5  12      204.87      181.71      6.55 o 
   2   5  12      193.66      170.01      6.55 o 
   3   5  12        1.56        1.59      2.35 o 
   4   5  12      105.45       89.54      6.88 o 
   5   5  12       19.46       19.48      4.04 o 
   6   5  12      493.65      487.63     15.55 o 
   7   5  12       67.91       54.27     13.26 o 
   8   5  12      171.57      171.99     14.19 o 
  -9   6  12        2.24        0.11      8.51 o 
  -8   6  12        7.66        9.89      6.99 o 
  -7   6  12        0.12        0.27      5.57 o 
  -6   6  12       11.57       17.51      5.73 o 
  -5   6  12        0.08        6.51      4.99 o 
  -4   6  12       34.33       41.68      6.55 o 
  -3   6  12       39.04       65.20      4.77 o 
  -2   6  12     1096.60     1097.51     17.35 o 
  -1   6  12       16.23       26.09      2.92 o 
   0   6  12       44.75       36.94      3.61 o 
   1   6  12       22.34       32.06      3.78 o 
   2   6  12        5.67        5.90      2.65 o 
   3   6  12        0.53        0.40      2.64 o 
   4   6  12      101.87      123.08      8.20 o 
   5   6  12       21.07       28.98      4.72 o 
   6   6  12      279.93      288.11     16.54 o 
   7   6  12        3.65       -1.01     12.90 o 
   8   6  12        2.44       10.41      7.54 o 
  -8   7  12       20.75       14.88      9.64 o 
  -7   7  12        2.20        2.56      7.78 o 
  -6   7  12       20.80       25.62      6.92 o 
  -5   7  12        0.17        0.05      4.98 o 
  -4   7  12       97.43       97.71      9.74 o 
  -3   7  12       64.89       81.54      6.36 o 
  -2   7  12       15.36       13.24      3.50 o 
  -1   7  12        0.38        1.55      1.98 o 
   0   7  12        0.92        4.09      2.28 o 
   1   7  12      408.61      394.74     10.15 o 
   2   7  12      267.81      264.92      9.97 o 
   3   7  12       55.32       45.54      7.29 o 
   4   7  12        0.49        0.99      2.86 o 
   5   7  12       49.98       69.56      8.55 o 
   6   7  12        0.15        7.19      4.86 o 
   7   7  12        9.41       10.43      6.79 o 
  -7   8  12        4.94        8.43      7.53 o 
  -6   8  12        2.24       10.71      6.53 o 
  -5   8  12      130.44      145.00     30.94 o 
  -4   8  12       12.36       16.10      6.09 o 
  -3   8  12        2.58        5.10      3.03 o 
  -2   8  12      167.71      206.36      8.60 o 
  -1   8  12      807.29      799.99     14.69 o 
   0   8  12       24.56       25.62      3.40 o 
   1   8  12        0.04        2.77      2.87 o 
   2   8  12       10.36       17.88      3.50 o 
   3   8  12       81.95       85.45      8.87 o 
   4   8  12       45.12       60.53     13.78 o 
   5   8  12        6.68        9.03      5.30 o 
   6   8  12        0.05        2.43      8.40 o 
  -6   9  12        6.91       10.75      8.57 o 
  -5   9  12        6.40        0.28      6.38 o 
  -4   9  12        0.42        2.86      5.62 o 
  -3   9  12      131.42      138.24      9.99 o 
  -2   9  12       41.72       61.23      5.53 o 
  -1   9  12       63.81       66.67      4.92 o 
   0   9  12       12.86       16.12      5.46 o 
   1   9  12       16.48       21.84      3.94 o 
   2   9  12        1.74        6.80      3.71 o 
   3   9  12        0.00        4.50      5.62 o 
   4   9  12       28.01       33.65      6.55 o 
   5   9  12        8.77       17.92      6.83 o 
  -5  10  12        2.67        3.60      8.28 o 
  -4  10  12        3.18        1.56      7.19 o 
  -3  10  12       11.04       22.16      7.44 o 
  -2  10  12       30.38       39.42      6.99 o 
  -1  10  12        5.97        7.58      3.60 o 
   0  10  12       48.16       78.75     12.95 o 
   1  10  12       26.49       30.96      5.95 o 
   2  10  12       19.44       10.67     11.14 o 
   3  10  12        0.34       -1.13      5.01 o 
   4  10  12        3.64       -2.42      8.00 o 
  -2  11  12        7.69        4.21      5.85 o 
  -1  11  12      113.72      127.81     11.24 o 
   0  11  12       11.70       19.46      5.89 o 
   1  11  12        0.80       -2.03     11.16 o 
  -9   0  13       94.40       87.68     15.61 o 
  -7   0  13      776.46      856.41     32.99 o 
  -5   0  13      590.25      490.97     21.56 o 
  -3   0  13     4876.71     4728.91    128.81 o 
  -1   0  13      176.20      208.06      9.76 o 
   1   0  13       13.70       33.78      4.22 o 
   3   0  13        2.00       -3.43      2.67 o 
   5   0  13      329.89      298.49     12.03 o 
   7   0  13      113.80      105.63     13.42 o 
   9   0  13       32.10       49.51     12.90 o 
 -10   1  13       65.57       63.46     11.49 o 
  -9   1  13        0.03       -1.26      5.49 o 
  -8   1  13       80.16       86.15     12.57 o 
  -7   1  13       24.28       36.47      5.46 o 
  -6   1  13       24.49       27.95      4.44 o 
  -5   1  13     1144.27     1117.67     27.26 o 
  -4   1  13       21.00       16.36      5.64 o 
  -3   1  13      952.62     1002.71     24.49 o 
  -2   1  13      289.86      306.21     10.89 o 
  -1   1  13       19.15       32.61      2.35 o 
   0   1  13      174.69      185.04      5.30 o 
   1   1  13      360.98      357.51      8.11 o 
   2   1  13       37.07       36.92      3.31 o 
   3   1  13      657.72      604.59     25.95 o 
   4   1  13      113.18      108.54      5.43 o 
   5   1  13      106.88      106.07      5.71 o 
   6   1  13        3.18        1.36      2.51 o 
   7   1  13      159.90      163.43      9.50 o 
   8   1  13        0.13        5.10      4.07 o 
   9   1  13        0.57        3.16      9.07 o 
 -10   2  13        3.31        2.28     12.19 o 
  -9   2  13       35.20       38.54      7.20 o 
  -8   2  13       43.27       45.04     11.35 o 
  -7   2  13        1.62        4.17      3.82 o 
  -6   2  13      154.41      146.53      7.85 o 
  -5   2  13       31.92       32.33      4.22 o 
  -4   2  13      198.67      211.28      8.16 o 
  -3   2  13       39.41       49.68      4.52 o 
  -2   2  13      575.06      565.51     13.51 o 
  -1   2  13       49.77       54.57      2.86 o 
   0   2  13      161.41      169.01      4.81 o 
   1   2  13       82.23       97.61      4.84 o 
   2   2  13       33.93       38.22      3.34 o 
   3   2  13      474.42      489.17     10.85 o 
   4   2  13       49.18       54.81      4.82 o 
   5   2  13       17.08       15.22      2.80 o 
   6   2  13        9.75        4.16      2.80 o 
   7   2  13        5.90        3.11      3.03 o 
   8   2  13        0.88       -0.99      4.19 o 
   9   2  13       20.05       33.50      8.66 o 
 -10   3  13        2.35        0.75      8.68 o 
  -9   3  13       23.99       20.15      6.44 o 
  -8   3  13       35.12       47.75      9.33 o 
  -7   3  13      417.17      414.44     17.28 o 
  -6   3  13        3.27        3.17      3.05 o 
  -5   3  13      155.81      161.08      7.97 o 
  -4   3  13        4.14        4.21      3.47 o 
  -3   3  13        0.60        2.04      2.54 o 
  -2   3  13        7.70        9.00      2.26 o 
  -1   3  13       34.75       38.97      3.18 o 
   0   3  13       73.52       56.68      4.24 o 
   1   3  13      162.50      169.29      6.79 o 
   2   3  13       48.89       56.07      4.37 o 
   3   3  13        2.67        2.46      2.07 o 
   4   3  13      184.04      178.04      8.61 o 
   5   3  13        4.86        1.43      3.32 o 
   6   3  13      449.65      427.38     13.58 o 
   7   3  13        1.13       -0.82      2.65 o 
   8   3  13       87.68       96.21     18.02 o 
   9   3  13       11.74       18.06      7.85 o 
  -9   4  13        4.87       -5.23      5.37 o 
  -8   4  13        0.02        0.51      4.53 o 
  -7   4  13        1.12        4.68      4.72 o 
  -6   4  13        4.72        3.31      4.31 o 
  -5   4  13        8.55       15.68      3.76 o 
  -4   4  13      469.83      422.66     13.98 o 
  -3   4  13       17.30       15.21      5.22 o 
  -2   4  13      231.16      233.62      6.77 o 
  -1   4  13        0.10        0.49      1.73 o 
   0   4  13       36.18       35.94      2.90 o 
   1   4  13        0.22       -0.86      1.85 o 
   2   4  13        1.01        1.34      2.20 o 
   3   4  13        1.50        5.09      2.38 o 
   4   4  13      609.40      542.24     15.10 o 
   5   4  13       62.69       61.91      5.11 o 
   6   4  13       26.24       29.72      4.56 o 
   7   4  13       13.50        9.74      3.68 o 
   8   4  13        3.40       -0.88      4.46 o 
  -9   5  13       57.92       72.27     12.04 o 
  -8   5  13        0.63       -0.92      5.42 o 
  -7   5  13        0.68        2.50      4.68 o 
  -6   5  13       53.03       62.53      8.22 o 
  -5   5  13       63.57       62.40      7.75 o 
  -4   5  13      114.20      115.36      8.71 o 
  -3   5  13       30.97       30.08      4.43 o 
  -2   5  13        9.27       11.79      2.36 o 
  -1   5  13       90.06       82.12      4.13 o 
   0   5  13       18.05       21.70      2.64 o 
   1   5  13       20.54       29.31      3.42 o 
   2   5  13       71.80       69.60      4.65 o 
   3   5  13      153.66      132.67      8.64 o 
   4   5  13        6.35        4.54      3.03 o 
   5   5  13       26.76       34.21      4.95 o 
   6   5  13      294.93      274.16     12.97 o 
   7   5  13      138.69      164.46     13.37 o 
   8   5  13       20.73       14.62      7.13 o 
  -9   6  13        2.25        4.32      8.92 o 
  -8   6  13        2.23       -7.77      6.17 o 
  -7   6  13      106.82      120.33     12.01 o 
  -6   6  13       14.22       16.29      5.71 o 
  -5   6  13       69.32       57.65      7.97 o 
  -4   6  13       17.61        6.95      4.66 o 
  -3   6  13     1599.64     1376.57     45.43 o 
  -2   6  13       27.24       29.32      3.14 o 
  -1   6  13       49.22       43.42      3.69 o 
   0   6  13       32.29       34.80      3.38 o 
   1   6  13      358.45      343.45      9.01 o 
   2   6  13       21.74       26.10      3.87 o 
   3   6  13       31.23       33.98      4.46 o 
   4   6  13        4.53        7.40      3.03 o 
   5   6  13       82.37       88.61      7.51 o 
   6   6  13       41.98       54.19      8.81 o 
   7   6  13        4.06        9.92      5.82 o 
  -8   7  13        1.86       11.86      8.98 o 
  -7   7  13       36.15       42.85      9.57 o 
  -6   7  13       12.83       10.72      6.89 o 
  -5   7  13      237.23      244.01     22.09 o 
  -4   7  13        5.20        7.86      4.98 o 
  -3   7  13      148.11      160.93     11.44 o 
  -2   7  13       37.93       50.64      3.80 o 
  -1   7  13      183.05      207.19      6.55 o 
   0   7  13        2.19        2.59      2.23 o 
   1   7  13        3.46        0.68      3.06 o 
   2   7  13      472.84      449.51     13.40 o 
   3   7  13       87.47       81.34     10.94 o 
   4   7  13       26.09       17.03      4.68 o 
   5   7  13       26.58       21.12      4.61 o 
   6   7  13       84.73       85.40     10.16 o 
   7   7  13      100.45      104.65     12.28 o 
  -7   8  13        5.48        5.15      7.91 o 
  -6   8  13       45.33       56.63     24.78 o 
  -5   8  13        1.95        2.87      5.68 o 
  -4   8  13      104.11      111.59     11.32 o 
  -3   8  13      129.20      127.85     12.54 o 
  -2   8  13       50.58       65.07      4.63 o 
  -1   8  13       10.85        9.74      2.61 o 
   0   8  13      270.29      267.23      8.73 o 
   1   8  13       42.92       45.70      6.62 o 
   2   8  13        0.61        3.98      2.91 o 
   3   8  13        5.08        5.85      3.48 o 
   4   8  13       60.57       68.62      8.01 o 
   5   8  13        2.44        6.71      5.62 o 
   6   8  13        4.91       -2.15      6.68 o 
  -6   9  13        2.81       17.08      8.97 o 
  -5   9  13      106.12       88.94     11.73 o 
  -4   9  13       21.28       29.85     12.19 o 
  -3   9  13        2.97        1.95      5.75 o 
  -2   9  13        0.22        2.23      3.26 o 
  -1   9  13       35.73       26.72      5.14 o 
   0   9  13       35.35       45.42      4.89 o 
   1   9  13       20.62       19.68      5.25 o 
   2   9  13       12.11       15.74      6.00 o 
   3   9  13       49.20       47.01      7.20 o 
   4   9  13        0.69       -1.71      4.16 o 
   5   9  13        0.35        6.03      6.93 o 
  -4  10  13       25.60       23.05      8.85 o 
  -3  10  13       55.51       62.85     10.42 o 
  -2  10  13       31.41       45.92      8.49 o 
  -1  10  13       67.24       66.17      7.49 o 
   0  10  13        2.18       12.38      4.67 o 
   1  10  13       33.15       34.56      6.33 o 
   2  10  13        0.00        3.33      4.98 o 
   3  10  13        0.14        4.43      5.87 o 
 -10   0  14       47.50       46.70     16.33 o 
  -8   0  14      144.75      175.89     15.23 o 
  -6   0  14     1149.12     1060.25     38.13 o 
  -4   0  14       31.11       35.61      6.66 o 
  -2   0  14        1.54       -3.71      3.14 o 
   0   0  14      572.26      526.61     14.43 o 
   2   0  14      455.29      462.25     19.47 o 
   4   0  14       35.71       31.32      6.02 o 
   6   0  14        1.24        2.80      3.28 o 
   8   0  14       20.65       38.51      9.33 o 
 -10   1  14        0.37       -0.82      8.32 o 
  -9   1  14       25.05       22.01      7.39 o 
  -8   1  14       30.15       34.73      6.21 o 
  -7   1  14       21.37       36.85      6.32 o 
  -6   1  14        8.83        4.38      3.18 o 
  -5   1  14        4.61        8.31      3.42 o 
  -4   1  14        1.42        0.70      2.51 o 
  -3   1  14      190.67      173.73     18.64 o 
  -2   1  14      145.35      152.40      8.24 o 
  -1   1  14        1.98        6.37      2.02 o 
   0   1  14       40.39       43.65      3.13 o 
   1   1  14       37.74       44.85      3.42 o 
   2   1  14     1975.37     1776.84     27.63 o 
   3   1  14      117.72      119.67      5.63 o 
   4   1  14     1035.70      927.86     17.37 o 
   5   1  14      144.66      126.13      6.31 o 
   6   1  14        5.66        6.68      2.84 o 
   7   1  14        0.03       -1.09      3.00 o 
   8   1  14       19.79       18.69      5.45 o 
   9   1  14        3.51       -1.65      6.78 o 
 -10   2  14        0.05        4.95     12.42 o 
  -9   2  14        4.83       12.22      5.85 o 
  -8   2  14       69.01       85.90      9.37 o 
  -7   2  14        0.83        0.89      3.74 o 
  -6   2  14      241.42      260.34     10.03 o 
  -5   2  14     1343.54     1236.14     66.04 o 
  -4   2  14       17.61       25.76      3.70 o 
  -3   2  14       50.94       46.07      4.37 o 
  -2   2  14      181.36      183.02     11.18 o 
  -1   2  14       54.20       63.78      5.31 o 
   0   2  14        8.60        7.41      1.86 o 
   1   2  14       21.75       18.57      2.52 o 
   2   2  14      711.02      682.22     13.39 o 
   3   2  14       84.97       76.03      4.73 o 
   4   2  14      380.54      360.14      9.47 o 
   5   2  14       71.41       65.63      4.88 o 
   6   2  14      117.29       89.05      6.83 o 
   7   2  14       94.61       93.27      7.65 o 
   8   2  14       53.08       41.79      7.85 o 
 -10   3  14        1.32        1.86      8.56 o 
  -9   3  14        2.24        3.84      6.07 o 
  -8   3  14        0.05        2.53      4.67 o 
  -7   3  14        0.03        0.64      3.67 o 
  -6   3  14        8.39        6.62      3.47 o 
  -5   3  14      253.01      229.44      9.44 o 
  -4   3  14      195.22      212.72     10.91 o 
  -3   3  14      266.89      236.02      8.59 o 
  -2   3  14        1.53        1.74      2.52 o 
  -1   3  14       34.37       39.41      3.42 o 
   0   3  14       18.33       15.95      2.22 o 
   1   3  14      538.34      494.38     10.75 o 
   2   3  14       88.00       91.85      5.16 o 
   3   3  14        1.17        0.58      1.82 o 
   4   3  14      915.34      785.98     15.74 o 
   5   3  14      592.66      565.92     17.59 o 
   6   3  14      119.51      120.25      8.28 o 
   7   3  14       16.15        6.05      3.86 o 
   8   3  14        9.03        7.45      5.39 o 
  -9   4  14        2.66        1.12      6.56 o 
  -8   4  14        2.84       -5.47      6.45 o 
  -7   4  14      379.14      358.45     17.21 o 
  -6   4  14        3.20       -0.24      3.95 o 
  -5   4  14      437.48      415.60     12.80 o 
  -4   4  14      593.07      634.37     17.55 o 
  -3   4  14       31.19       16.84      4.80 o 
  -2   4  14      113.03      111.44      6.51 o 
  -1   4  14      147.43      116.48      4.54 o 
   0   4  14       14.98       13.12      2.46 o 
   1   4  14       31.48       40.44      4.05 o 
   2   4  14       84.51       86.35      5.09 o 
   3   4  14      117.21      134.31      6.34 o 
   4   4  14      119.00      161.22     20.52 o 
   5   4  14       60.88       63.41      6.07 o 
   6   4  14       77.66       89.81      9.52 o 
   7   4  14       13.56       19.44      4.91 o 
   8   4  14        6.46        4.47      7.74 o 
  -9   5  14        1.06       -5.06      7.39 o 
  -8   5  14       13.25       18.95      7.30 o 
  -7   5  14        9.74        5.44      5.36 o 
  -6   5  14       35.92       56.92      8.13 o 
  -5   5  14      231.96      255.26     15.35 o 
  -4   5  14       84.74       84.51      6.48 o 
  -3   5  14      276.58      275.68     22.38 o 
  -2   5  14        5.26        1.96      2.85 o 
  -1   5  14       93.32       90.17      5.00 o 
   0   5  14      351.24      311.06      8.88 o 
   1   5  14        3.20        3.55      2.49 o 
   2   5  14      112.81      106.57      5.70 o 
   3   5  14        1.26        7.49      5.10 o 
   4   5  14      422.70      383.36     12.75 o 
   5   5  14        1.05        5.83      3.44 o 
   6   5  14      358.66      330.25     13.07 o 
   7   5  14        1.16        1.45      4.48 o 
  -8   6  14       22.77       16.10      8.02 o 
  -7   6  14        1.83       -4.25     12.97 o 
  -6   6  14       57.29       63.79      8.90 o 
  -5   6  14       37.97       38.06      7.38 o 
  -4   6  14      175.57      185.27     12.37 o 
  -3   6  14       19.12       20.58      4.13 o 
  -2   6  14      379.85      396.73     12.66 o 
  -1   6  14       19.39       12.24      3.19 o 
   0   6  14       37.67       43.33      3.76 o 
   1   6  14        2.47        7.45      2.36 o 
   2   6  14      362.64      297.31     10.35 o 
   3   6  14        0.51        4.52      5.90 o 
   4   6  14       36.39       40.17      5.17 o 
   5   6  14        1.45        6.26      5.71 o 
   6   6  14      110.63      107.90      9.10 o 
   7   6  14        0.50        1.55      5.36 o 
  -8   7  14       47.02       45.71     11.63 o 
  -7   7  14       21.76       20.73      8.43 o 
  -6   7  14       30.15       41.02      8.83 o 
  -5   7  14        3.14        4.96      5.45 o 
  -4   7  14       36.94       44.30      7.30 o 
  -3   7  14        2.23       -0.38      4.19 o 
  -2   7  14       15.74       12.10      3.93 o 
  -1   7  14       26.28       30.69      3.41 o 
   0   7  14        8.12       18.24      5.17 o 
   1   7  14      126.15      125.88      6.88 o 
   2   7  14       20.82       17.26      3.99 o 
   3   7  14        0.90        1.12      2.87 o 
   4   7  14       30.07       32.37      5.80 o 
   5   7  14       20.06       26.43      5.44 o 
   6   7  14        1.78       -5.58      5.31 o 
  -7   8  14        0.01       -0.55      8.29 o 
  -6   8  14        0.25        1.67      7.15 o 
  -5   8  14      221.84      249.62     16.49 o 
  -4   8  14        0.21        1.32      5.56 o 
  -3   8  14        0.01       -0.53      4.86 o 
  -2   8  14        1.15        6.63      4.47 o 
  -1   8  14      230.79      243.33      8.31 o 
   0   8  14        4.88       11.01      2.78 o 
   1   8  14       13.73       15.42      3.38 o 
   2   8  14        0.17        5.88      2.97 o 
   3   8  14       12.85       27.54      5.37 o 
   4   8  14       39.24       40.86      5.84 o 
   5   8  14        8.88        4.24      5.63 o 
  -5   9  14       29.10       31.83      9.81 o 
  -4   9  14        0.05        3.09      6.93 o 
  -3   9  14       53.96       39.58     15.23 o 
  -2   9  14       10.30        5.95      8.04 o 
  -1   9  14       22.00       26.49      4.17 o 
   0   9  14       98.18       91.48      6.99 o 
   1   9  14       23.67       15.80      4.01 o 
   2   9  14       12.07       12.94      4.47 o 
   3   9  14        3.02        9.98      5.21 o 
   4   9  14       16.21       16.95      6.39 o 
  -4  10  14        2.02        2.85      8.59 o 
  -3  10  14        6.14       18.63     11.83 o 
  -2  10  14       26.71       18.42     11.23 o 
  -1  10  14        0.13        3.28      7.24 o 
   0  10  14       20.84       33.93      5.63 o 
   1  10  14        0.18       -0.97      4.02 o 
   2  10  14       22.39       31.40     13.26 o 
  -9   0  15        9.24        8.47     10.42 o 
  -7   0  15       69.14       65.07      9.85 o 
  -5   0  15       34.14       38.42      7.14 o 
  -3   0  15        0.34       -2.76      3.43 o 
  -1   0  15        4.49        3.47      3.38 o 
   1   0  15       84.55       71.23      5.83 o 
   3   0  15      139.58      158.05     19.37 o 
   5   0  15        0.06        1.97      4.19 o 
   7   0  15       29.88       24.37      6.33 o 
 -10   1  15        6.35        4.03      9.47 o 
  -9   1  15       26.00       27.47      7.99 o 
  -8   1  15        9.41        3.43      4.51 o 
  -7   1  15       50.68       53.01      5.36 o 
  -6   1  15      144.91      139.82      9.05 o 
  -5   1  15        4.60       11.56      3.60 o 
  -4   1  15       97.17       75.28     13.11 o 
  -3   1  15       48.46       47.03      7.69 o 
  -2   1  15        0.62       -0.06      3.43 o 
  -1   1  15       15.70       13.05      3.19 o 
   0   1  15       77.32       77.05      5.41 o 
   1   1  15      227.69      201.14      6.10 o 
   2   1  15       37.88       35.32      3.40 o 
   3   1  15      865.91      764.11     14.90 o 
   4   1  15      593.33      561.37     20.98 o 
   5   1  15       96.85      101.46      5.89 o 
   6   1  15       30.35       39.25      5.30 o 
   7   1  15       33.73       40.39      5.29 o 
   8   1  15       10.08        3.42      5.08 o 
 -10   2  15        9.49        2.19     13.33 o 
  -9   2  15       46.88       55.56      9.00 o 
  -8   2  15       87.43       54.55      8.30 o 
  -7   2  15       84.64       66.73     30.20 o 
  -6   2  15      834.63      871.69     20.54 o 
  -5   2  15      127.46      139.64      8.36 o 
  -4   2  15      148.19      124.88      7.19 o 
  -3   2  15      229.02      195.34      8.12 o 
  -2   2  15      191.05      176.86      7.91 o 
  -1   2  15        3.05        3.42      2.12 o 
   0   2  15       26.35       23.92      2.44 o 
   1   2  15      494.83      499.78     10.66 o 
   2   2  15      756.95      702.26     13.89 o 
   3   2  15       67.88       78.94      4.86 o 
   4   2  15        2.47        0.78      4.16 o 
   5   2  15        7.20        6.74      2.90 o 
   6   2  15       55.11       59.57      7.03 o 
   7   2  15       15.57       17.00      8.29 o 
   8   2  15        6.22        3.11      5.50 o 
  -9   3  15        0.04        1.22      5.85 o 
  -8   3  15      137.79      153.03     12.97 o 
  -7   3  15      103.50      102.46      9.95 o 
  -6   3  15        6.52        8.28      3.41 o 
  -5   3  15      118.48      116.35      7.43 o 
  -4   3  15       38.71       52.23      5.01 o 
  -3   3  15       31.30       26.26      3.76 o 
  -2   3  15      298.85      286.34      9.40 o 
  -1   3  15        8.20        3.09      3.28 o 
   0   3  15      927.90      840.98     15.21 o 
   1   3  15       45.54       51.44      3.98 o 
   2   3  15      131.42      138.54      6.20 o 
   3   3  15        0.32        0.82      1.93 o 
   4   3  15     1004.63      958.33     20.01 o 
   5   3  15        2.64        3.72      2.83 o 
   6   3  15       69.00       76.69      6.78 o 
   7   3  15        4.52        7.50      3.90 o 
   8   3  15       61.42       80.24      8.61 o 
  -9   4  15        0.66        1.43      7.75 o 
  -8   4  15        7.09       10.23      6.16 o 
  -7   4  15       35.74       50.28      8.13 o 
  -6   4  15      131.49      158.51     12.23 o 
  -5   4  15      258.60      232.63     10.04 o 
  -4   4  15      251.31      225.45      9.48 o 
  -3   4  15       19.28       14.68      3.31 o 
  -2   4  15        0.82        0.03      2.72 o 
  -1   4  15      233.02      189.94     20.21 o 
   0   4  15      157.80      147.32      7.94 o 
   1   4  15      439.33      410.51      9.95 o 
   2   4  15      184.95      166.37      6.58 o 
   3   4  15       14.13       20.93      3.99 o 
   4   4  15      372.31      310.05     21.69 o 
   5   4  15      152.13      163.86      9.74 o 
   6   4  15        2.53        6.28      3.98 o 
   7   4  15        6.99       10.45      4.71 o 
   8   4  15        0.16        3.01      7.12 o 
  -9   5  15       35.98       19.53     11.47 o 
  -8   5  15       23.10        5.32     12.85 o 
  -7   5  15       25.57       21.38      7.07 o 
  -6   5  15       41.15       49.18     13.47 o 
  -5   5  15        9.72       13.42      5.06 o 
  -4   5  15       17.57       29.64      4.61 o 
  -3   5  15        5.28       10.41      3.33 o 
  -2   5  15        3.65        3.69      2.80 o 
  -1   5  15      642.36      553.82     34.74 o 
   0   5  15       31.17       38.27      4.85 o 
   1   5  15       18.19       23.40      2.89 o 
   2   5  15       51.89       54.96      4.61 o 
   3   5  15      620.77      616.55     16.41 o 
   4   5  15        7.18        7.35      5.72 o 
   5   5  15       41.73       35.65      5.12 o 
   6   5  15        5.47        9.15      3.97 o 
   7   5  15       80.79      103.14     14.36 o 
  -8   6  15        0.30        1.80      8.18 o 
  -7   6  15       37.16       34.54      8.37 o 
  -6   6  15        5.73       15.34      5.86 o 
  -5   6  15        4.11        5.38      5.44 o 
  -4   6  15       31.95       41.02     11.59 o 
  -3   6  15      312.49      297.78     17.62 o 
  -2   6  15      185.51      205.19     17.90 o 
  -1   6  15       13.16       10.76      3.13 o 
   0   6  15        5.57        1.39      2.76 o 
   1   6  15      286.84      279.18      8.41 o 
   2   6  15       41.98       35.07      4.31 o 
   3   6  15        0.08        1.52      2.82 o 
   4   6  15       15.79       19.05      4.01 o 
   5   6  15       46.17       59.93      9.53 o 
   6   6  15       74.52       58.13      7.34 o 
   7   6  15        8.92       20.41      7.67 o 
  -7   7  15        0.47        4.33      7.41 o 
  -6   7  15        0.58       -4.40      6.08 o 
  -5   7  15       41.34       29.68     10.88 o 
  -4   7  15       12.67       27.59      6.55 o 
  -3   7  15        1.67       -1.84      4.71 o 
  -2   7  15       30.74       29.65      4.91 o 
  -1   7  15       46.47       42.89      4.85 o 
   0   7  15        1.66        4.33      2.27 o 
   1   7  15        0.15        4.58      3.19 o 
   2   7  15       53.74       63.83      6.99 o 
   3   7  15        8.88       16.04      3.84 o 
   4   7  15       17.77       11.36      5.55 o 
   5   7  15        0.01        4.34      4.20 o 
   6   7  15        3.04        2.97      6.27 o 
  -6   8  15       28.15       22.62      8.77 o 
  -5   8  15       20.25       10.93      7.22 o 
  -4   8  15       20.06       22.95      7.25 o 
  -3   8  15       18.76       15.25      6.22 o 
  -2   8  15       94.74      110.78     12.81 o 
  -1   8  15       14.39        5.65      4.99 o 
   0   8  15       88.31       97.23      7.04 o 
   1   8  15       39.30       42.81      4.99 o 
   2   8  15       39.01       52.25      5.62 o 
   3   8  15       11.86       12.05      4.16 o 
   4   8  15       10.82       10.14      5.98 o 
   5   8  15        0.70       -1.35      5.67 o 
  -5   9  15       11.33       10.58      8.14 o 
  -4   9  15       12.93       15.46      9.54 o 
  -3   9  15       20.96       17.94      7.53 o 
  -2   9  15       25.39       21.99      9.23 o 
  -1   9  15        6.06       12.43      7.06 o 
   0   9  15      153.64      183.91     10.00 o 
   1   9  15        1.51       -1.26      4.81 o 
   2   9  15        2.58        7.85      4.40 o 
   3   9  15        1.34       -4.15      4.41 o 
   4   9  15       71.72       66.26      9.59 o 
  -3  10  15       63.91       87.59     16.38 o 
  -2  10  15       21.77        6.24     11.19 o 
   0  10  15        7.12        2.96      7.74 o 
   1  10  15        9.42       14.82      6.81 o 
  -8   0  16      475.21      482.74     25.09 o 
  -6   0  16       34.52       44.79      8.14 o 
  -4   0  16      328.40      255.10     15.42 o 
  -2   0  16        0.06        2.14      4.00 o 
   0   0  16     2447.19     2384.59     71.26 o 
   2   0  16       22.92       10.90      3.66 o 
   4   0  16       18.61       16.42      7.95 o 
   6   0  16      154.98      134.78     16.45 o 
   8   0  16      197.51      186.22     21.23 o 
  -9   1  16        0.21       -4.42      6.30 o 
  -8   1  16        0.35        6.46      5.07 o 
  -7   1  16       57.74       57.15      5.68 o 
  -6   1  16        0.37        2.20      3.13 o 
  -5   1  16      309.63      312.54     12.64 o 
  -4   1  16        0.94        3.15      2.87 o 
  -3   1  16      101.28      101.66      7.57 o 
  -2   1  16      432.64      395.93     35.70 o 
  -1   1  16      214.79      206.43      9.43 o 
   0   1  16      222.56      221.39      7.54 o 
   1   1  16       30.88       30.01      3.19 o 
   2   1  16     2465.98     2360.51     35.75 o 
   3   1  16      158.65      168.23     16.74 o 
   4   1  16       38.04       53.03      4.30 o 
   5   1  16        7.60       15.40      2.91 o 
   6   1  16        8.52       16.43      3.57 o 
   7   1  16        7.06        8.23      4.55 o 
   8   1  16        0.08        0.59      6.00 o 
  -9   2  16        1.25        0.29      6.33 o 
  -8   2  16       33.04       34.07      6.84 o 
  -7   2  16       45.91       44.21      7.26 o 
  -6   2  16       60.87       68.44      6.09 o 
  -5   2  16      142.57      128.26      9.09 o 
  -4   2  16      166.90      147.09      7.90 o 
  -3   2  16        3.56        2.16      2.41 o 
  -2   2  16        9.11       13.60      3.25 o 
  -1   2  16      119.83      103.78      7.66 o 
   0   2  16        4.22        5.69      2.43 o 
   1   2  16      127.89      137.04      5.74 o 
   2   2  16      636.99      656.65     13.47 o 
   3   2  16        6.65       11.63      2.60 o 
   4   2  16      416.52      385.36     10.19 o 
   5   2  16        0.09       -1.18      2.47 o 
   6   2  16        6.26       11.98      3.60 o 
   7   2  16       37.17       41.52      6.66 o 
   8   2  16       26.94       19.20      8.03 o 
  -9   3  16       15.42        6.93      8.19 o 
  -8   3  16        4.20       17.08      5.76 o 
  -7   3  16       67.46       67.54     10.42 o 
  -6   3  16       50.14       48.60      6.88 o 
  -5   3  16        4.87        5.97      3.14 o 
  -4   3  16        3.71        2.37      3.28 o 
  -3   3  16       33.40       32.71      5.05 o 
  -2   3  16       97.97       90.69      6.25 o 
  -1   3  16      123.18      105.98      7.74 o 
   0   3  16        0.05        1.73      3.52 o 
   1   3  16      808.53      809.18     15.49 o 
   2   3  16      224.68      195.02      7.01 o 
   3   3  16      406.04      418.47     11.88 o 
   4   3  16      372.81      319.86      9.39 o 
   5   3  16      201.10      205.25     10.20 o 
   6   3  16       91.45       95.67      7.62 o 
   7   3  16        0.78        2.56      4.02 o 
   8   3  16        0.01        0.99      5.63 o 
  -9   4  16       36.81       32.28      9.59 o 
  -8   4  16       27.27       16.45      7.41 o 
  -7   4  16      131.78      107.33     11.13 o 
  -6   4  16       10.74        7.44      4.44 o 
  -5   4  16      367.66      366.45     29.66 o 
  -4   4  16      363.36      365.68     11.95 o 
  -3   4  16       38.75       30.31      4.20 o 
  -2   4  16       62.36       81.08      7.95 o 
  -1   4  16       65.96       79.92      7.12 o 
   0   4  16       21.46       23.17      3.55 o 
   1   4  16       98.94       96.90      5.47 o 
   2   4  16       14.71       19.13      4.69 o 
   3   4  16      178.38      172.00      7.42 o 
   4   4  16      171.64      170.44     14.57 o 
   5   4  16        8.67        8.94      3.36 o 
   6   4  16      122.51      133.25      8.03 o 
   7   4  16       32.66       29.17      5.96 o 
  -8   5  16        6.44        9.07      7.30 o 
  -7   5  16       46.72       30.58      7.92 o 
  -6   5  16       20.59       23.23      6.54 o 
  -5   5  16       39.53       30.59      6.50 o 
  -4   5  16       72.17       84.80      6.93 o 
  -3   5  16        1.11        1.20      2.92 o 
  -2   5  16      224.41      226.08      9.68 o 
  -1   5  16      111.66      135.17      9.27 o 
   0   5  16       70.58       67.24      5.72 o 
   1   5  16        0.10        3.70      2.11 o 
   2   5  16       16.82       21.71      4.07 o 
   3   5  16       22.06       26.35      3.95 o 
   4   5  16       39.10       50.77      5.67 o 
   5   5  16       73.44       80.39      7.41 o 
   6   5  16       82.29       94.89     10.63 o 
   7   5  16        1.71       -1.69      5.37 o 
  -8   6  16        9.09        7.32      9.19 o 
  -7   6  16       15.57        6.87      6.65 o 
  -6   6  16        0.92        5.57      5.70 o 
  -5   6  16       33.55       27.12     11.12 o 
  -4   6  16       44.88       57.56     11.07 o 
  -3   6  16       54.68       65.46      6.24 o 
  -2   6  16       82.22       90.58      6.72 o 
  -1   6  16       17.90       19.47      4.93 o 
   0   6  16       54.08       74.29      9.79 o 
   1   6  16       21.66       26.69      3.40 o 
   2   6  16        0.78        2.19      2.81 o 
   3   6  16        8.52       13.83      3.82 o 
   4   6  16        6.25       13.61      3.96 o 
   5   6  16        6.15       11.42      4.34 o 
   6   6  16        9.15        9.23      5.26 o 
  -7   7  16        2.88       16.38      9.26 o 
  -6   7  16       20.43       17.33      7.91 o 
  -5   7  16        3.19        2.90      7.57 o 
  -4   7  16        1.00        0.78      5.02 o 
  -3   7  16       44.02       36.52      5.69 o 
  -2   7  16       88.28       95.15     21.56 o 
  -1   7  16        0.16        0.20      4.24 o 
   0   7  16        2.75        7.21      3.08 o 
   1   7  16       44.41       48.77      5.12 o 
   2   7  16       67.94       81.15      6.76 o 
   3   7  16       89.33       90.49      7.38 o 
   4   7  16        5.46        4.44      3.89 o 
   5   7  16       29.69       30.07      6.19 o 
  -6   8  16        1.23        2.92      7.80 o 
  -5   8  16      112.03      110.21     21.73 o 
  -4   8  16       17.25       16.31      7.28 o 
  -3   8  16        8.19        7.05      6.00 o 
  -2   8  16        0.57        8.09      5.80 o 
  -1   8  16       45.97       42.89      6.73 o 
   0   8  16      106.85      103.76     11.68 o 
   1   8  16       23.33       40.49      6.23 o 
   2   8  16       13.51       20.57      4.69 o 
   3   8  16        6.47        7.92      5.40 o 
   4   8  16       36.18       30.08      6.45 o 
  -4   9  16        0.19       -1.60      7.19 o 
  -3   9  16       67.23       65.12     12.47 o 
  -2   9  16        5.73        6.33      9.38 o 
  -1   9  16       56.75       63.67      9.78 o 
   0   9  16        0.42        2.91      5.74 o 
   1   9  16        7.00        7.91      4.51 o 
   2   9  16        1.12        0.06      4.39 o 
   3   9  16        2.42        4.43      5.04 o 
  -2  10  16        1.46       -0.76     12.19 o 
   0  10  16       21.90       29.51     15.42 o 
  -9   0  17       69.75       46.36     15.09 o 
  -7   0  17      149.60      128.05     13.76 o 
  -5   0  17      382.24      345.40     19.09 o 
  -3   0  17      444.23      450.22     21.56 o 
  -1   0  17      537.95      533.96     23.28 o 
   1   0  17       49.06       56.63      5.76 o 
   3   0  17       29.41       24.90      4.22 o 
   5   0  17       53.81       60.20      7.03 o 
   7   0  17      114.57      124.00     15.95 o 
  -9   1  17       36.38       43.32      9.60 o 
  -8   1  17        0.09        2.62      9.50 o 
  -7   1  17       22.39       24.93      4.53 o 
  -6   1  17       11.03       13.19      4.53 o 
  -5   1  17      726.07      728.20     21.60 o 
  -4   1  17       15.48       13.79      4.28 o 
  -3   1  17       20.55       20.72      5.43 o 
  -2   1  17      115.58       93.21      7.49 o 
  -1   1  17      114.98      105.66      7.94 o 
   0   1  17     1521.33     1432.97     33.66 o 
   1   1  17       86.30       94.52      7.35 o 
   2   1  17       91.67      100.06      5.53 o 
   3   1  17        5.30        4.94      2.25 o 
   4   1  17      215.70      226.67      8.20 o 
   5   1  17      152.72      144.84      8.41 o 
   6   1  17        5.97        5.42      3.11 o 
   7   1  17       53.42       38.86      6.25 o 
   8   1  17       13.78       18.85      8.16 o 
  -9   2  17       79.12       73.32     10.91 o 
  -8   2  17        2.03        0.14      5.38 o 
  -7   2  17       94.44       99.80     10.36 o 
  -6   2  17      108.70      104.37      7.64 o 
  -5   2  17        4.17        1.83      4.26 o 
  -4   2  17       19.60       23.58      3.94 o 
  -3   2  17      214.59      207.75      8.80 o 
  -2   2  17      213.25      206.75      8.60 o 
  -1   2  17      148.79      152.56      9.90 o 
   0   2  17      113.24       97.11      7.64 o 
   1   2  17      244.54      247.95      7.41 o 
   2   2  17      533.31      483.49     11.28 o 
   3   2  17       54.16       48.89      7.45 o 
   4   2  17      154.79      164.41      8.43 o 
   5   2  17        1.21        5.10      2.66 o 
   6   2  17       37.28       54.62      6.06 o 
   7   2  17        0.18       -3.83      4.09 o 
  -9   3  17       32.62       26.95      8.98 o 
  -8   3  17        8.76       18.72      6.84 o 
  -7   3  17       88.92       87.99      9.86 o 
  -6   3  17       91.69      103.41      7.58 o 
  -5   3  17        7.49       11.93      4.00 o 
  -4   3  17       12.57       29.71      8.54 o 
  -3   3  17      388.20      417.44     12.62 o 
  -2   3  17      234.40      219.88      9.14 o 
  -1   3  17       27.77       15.59      4.13 o 
   0   3  17      498.81      491.14     16.24 o 
   1   3  17      101.06      101.04      8.39 o 
   2   3  17      175.46      169.64      8.11 o 
   3   3  17        1.64        2.64      3.51 o 
   4   3  17       22.76       38.75      4.09 o 
   5   3  17        0.17        0.00      2.84 o 
   6   3  17        2.84        4.82      3.52 o 
   7   3  17        3.65        1.83      6.09 o 
  -8   4  17        5.26       -7.56      6.19 o 
  -7   4  17        4.36        7.90      5.90 o 
  -6   4  17       20.93       18.47      5.62 o 
  -5   4  17       17.29       25.96      4.41 o 
  -4   4  17        0.29       -0.93      2.86 o 
  -3   4  17      100.48       93.47      6.91 o 
  -2   4  17        1.74       -0.23      3.61 o 
  -1   4  17        0.37        1.56      3.04 o 
   0   4  17       39.18       28.59      4.95 o 
   1   4  17        8.28        9.45      5.97 o 
   2   4  17        0.57        3.72      2.16 o 
   3   4  17        0.05        1.30      2.23 o 
   4   4  17      221.87      205.68     10.51 o 
   5   4  17       26.50       26.05      4.70 o 
   6   4  17        3.48       18.26      5.76 o 
   7   4  17        0.85        0.51      4.33 o 
  -8   5  17        6.70        7.61      8.23 o 
  -7   5  17        0.27        0.45      6.15 o 
  -6   5  17        3.03        4.02      5.49 o 
  -5   5  17        5.51        8.63      5.08 o 
  -4   5  17       17.19       20.39      4.35 o 
  -3   5  17        6.81        9.55      3.57 o 
  -2   5  17      250.99      222.87      9.84 o 
  -1   5  17      341.98      343.77     14.49 o 
   0   5  17      101.24      114.01      8.88 o 
   1   5  17       94.40       97.40      5.64 o 
   2   5  17       21.54       22.66      3.83 o 
   3   5  17       88.86      106.22      7.66 o 
   4   5  17        5.33       -0.97      6.59 o 
   5   5  17       10.59        6.85      3.61 o 
   6   5  17        6.76        3.48      4.76 o 
  -7   6  17       69.31      119.27     18.26 o 
  -6   6  17       14.17       12.07      7.02 o 
  -5   6  17       22.22       18.91      6.64 o 
  -4   6  17        1.16        0.12      4.82 o 
  -3   6  17       13.88       18.81      4.47 o 
  -2   6  17        5.56        6.35      4.05 o 
  -1   6  17       13.13       16.63      4.49 o 
   0   6  17        7.65        4.96      3.75 o 
   1   6  17        1.66        4.54      2.95 o 
   2   6  17      207.13      189.71      9.63 o 
   3   6  17       85.59      101.39      7.61 o 
   4   6  17        3.87        8.39      3.92 o 
   5   6  17       35.24       43.72      6.42 o 
   6   6  17       17.25       21.23      6.26 o 
  -6   7  17        0.18        2.31      7.44 o 
  -5   7  17       42.57       36.43      8.55 o 
  -4   7  17       25.58       29.04      7.17 o 
  -3   7  17      155.45      163.21     12.12 o 
  -2   7  17        4.22        1.10      4.50 o 
  -1   7  17        0.15        2.78      4.22 o 
   0   7  17       15.31        8.48      6.74 o 
   1   7  17       35.94       22.52      5.10 o 
   2   7  17       29.03       34.24      4.77 o 
   3   7  17       57.23       69.69      6.67 o 
   4   7  17       48.60       60.96      7.16 o 
   5   7  17       34.62       34.01      6.68 o 
  -5   8  17        0.00        2.80      8.06 o 
  -4   8  17        0.01        3.02      6.81 o 
  -3   8  17       53.07       45.37     11.09 o 
  -2   8  17       15.57        8.92      6.12 o 
  -1   8  17        5.76        5.63      5.07 o 
   0   8  17       13.61       17.73      6.85 o 
   1   8  17        0.01       -2.32      4.64 o 
   2   8  17       16.91       26.16      4.97 o 
   3   8  17       11.15       15.49      5.23 o 
   4   8  17       20.40       21.71      6.70 o 
  -4   9  17       15.66       18.14      9.27 o 
  -3   9  17        0.06        6.33      9.95 o 
  -2   9  17        2.93        2.71      8.95 o 
  -1   9  17        6.07       10.29      8.60 o 
   0   9  17       72.87       68.64     14.57 o 
   1   9  17       14.39       11.43      7.30 o 
   2   9  17        0.10        3.35      5.53 o 
  -8   0  18      281.92      301.13     19.90 o 
  -6   0  18       16.45       13.85      5.66 o 
  -4   0  18       37.23       55.08      9.23 o 
  -2   0  18       67.32       68.83      9.33 o 
   0   0  18     2473.36     2294.48     70.74 o 
   2   0  18     1262.97     1197.83     29.88 o 
   4   0  18      217.70      216.19     11.13 o 
   6   0  18        1.83        9.08      9.28 o 
  -9   1  18        0.03       -1.56      8.25 o 
  -8   1  18       74.33       75.36      9.97 o 
  -7   1  18        5.41        7.94      5.38 o 
  -6   1  18       60.50       64.39      7.17 o 
  -5   1  18      109.18      114.30      9.13 o 
  -4   1  18       50.01       54.49      6.43 o 
  -3   1  18        0.56       -3.77      2.74 o 
  -2   1  18       69.36       49.97      5.88 o 
  -1   1  18      223.82      200.87     12.09 o 
   0   1  18       87.38       85.31      7.37 o 
   1   1  18       19.32       23.86      7.02 o 
   2   1  18     1111.88     1061.91     20.39 o 
   3   1  18       95.63      104.72      6.68 o 
   4   1  18       21.34       30.53      5.58 o 
   5   1  18        5.18        3.94      2.64 o 
   6   1  18       99.54      113.26     14.90 o 
   7   1  18        5.92       -0.44      5.15 o 
  -9   2  18        3.78        4.08     10.14 o 
  -8   2  18       41.06       45.72      8.83 o 
  -7   2  18      162.61      184.12     10.58 o 
  -6   2  18       32.37       42.05      5.15 o 
  -5   2  18       15.10       19.33      3.87 o 
  -4   2  18       72.92       83.43      6.57 o 
  -3   2  18      422.27      423.47     15.24 o 
  -2   2  18      319.07      312.98     10.57 o 
  -1   2  18       33.14       42.30      5.50 o 
   0   2  18       24.47       33.44      5.15 o 
   1   2  18       28.78       32.93      5.17 o 
   2   2  18      227.43      218.78      7.33 o 
   3   2  18      130.42      146.05      6.80 o 
   4   2  18       25.75       23.26      3.32 o 
   5   2  18       34.77       31.71      4.46 o 
   6   2  18       24.16       24.15      5.10 o 
   7   2  18        0.44        1.71      4.83 o 
  -8   3  18        3.24        8.79      6.83 o 
  -7   3  18      112.90       84.00      9.90 o 
  -6   3  18       21.38       31.01      5.09 o 
  -5   3  18       42.70       50.67      5.40 o 
  -4   3  18       17.11       17.77      4.02 o 
  -3   3  18       32.44       28.26      4.49 o 
  -2   3  18      656.37      586.31     15.43 o 
  -1   3  18      198.40      197.05     10.94 o 
   0   3  18      224.55      222.89     11.01 o 
   1   3  18      144.94      134.47     19.18 o 
   2   3  18       93.32       89.70      6.80 o 
   3   3  18       46.22       48.44      3.80 o 
   4   3  18        4.11        3.86      5.45 o 
   5   3  18       17.40       20.92      4.20 o 
   6   3  18        0.21       -2.60      3.66 o 
   7   3  18       57.77       70.87      8.43 o 
  -8   4  18       36.93       27.71      8.86 o 
  -7   4  18       36.11       60.47      9.24 o 
  -6   4  18        4.88       11.16      5.88 o 
  -5   4  18        6.93       13.91      3.93 o 
  -4   4  18      135.10      126.16      8.29 o 
  -3   4  18       47.21       50.23      6.16 o 
  -2   4  18       98.33       88.87      7.30 o 
  -1   4  18      305.36      288.55     12.32 o 
   0   4  18       83.53       79.40      8.95 o 
   1   4  18        1.66       -2.69      3.81 o 
   2   4  18        3.21        4.16      2.39 o 
   3   4  18       72.26       84.25      5.78 o 
   4   4  18       75.39       77.24      6.66 o 
   5   4  18        5.76        9.91      4.01 o 
   6   4  18        0.68        1.72      4.06 o 
  -8   5  18        2.06        3.24      8.26 o 
  -7   5  18        0.35       -1.93      6.02 o 
  -6   5  18       32.49       41.21      8.13 o 
  -5   5  18        0.02       -2.32      4.95 o 
  -4   5  18       24.16       34.46      6.18 o 
  -3   5  18       10.78        9.35      3.80 o 
  -2   5  18       10.39       12.85      5.28 o 
  -1   5  18       48.11       51.63      6.51 o 
   0   5  18        0.23        3.03      3.69 o 
   1   5  18       88.09       86.56     11.73 o 
   2   5  18        1.01        4.68      2.68 o 
   3   5  18       12.25       17.48      4.43 o 
   4   5  18       13.74       22.22      7.18 o 
   5   5  18        1.50        2.63      4.26 o 
   6   5  18       49.27       49.27      7.56 o 
  -7   6  18        4.54        4.47     13.28 o 
  -6   6  18        2.03       -5.56      6.74 o 
  -5   6  18        0.55        5.83      6.27 o 
  -4   6  18        9.28        6.24      5.67 o 
  -3   6  18       21.58       28.85      5.14 o 
  -2   6  18        7.28       12.26      4.78 o 
  -1   6  18       23.90       24.26      6.64 o 
   0   6  18       34.20       38.59      5.89 o 
   1   6  18        4.53        7.98      4.33 o 
   2   6  18       19.79       32.84     10.56 o 
   3   6  18        4.26        7.43      3.48 o 
   4   6  18       46.78       56.55      6.61 o 
   5   6  18        5.04       -0.45      4.68 o 
  -6   7  18        1.34        5.49      8.57 o 
  -5   7  18        0.73       -2.82      6.62 o 
  -4   7  18        0.94       -1.05      6.24 o 
  -3   7  18       11.30       -1.16      5.35 o 
  -2   7  18       43.86       43.45      6.91 o 
  -1   7  18       34.63       49.57      6.98 o 
   0   7  18        0.13       -4.00      4.83 o 
   1   7  18       36.10       36.32     10.23 o 
   2   7  18       79.02       87.57     12.66 o 
   3   7  18       47.44       54.75      6.55 o 
   4   7  18       15.30       27.79     10.86 o 
  -5   8  18       12.49       15.47      8.92 o 
  -4   8  18        5.74       -0.62      7.15 o 
  -3   8  18        9.10        5.14      8.76 o 
  -2   8  18       29.64       33.19      9.40 o 
  -1   8  18       29.10       34.06      7.04 o 
   0   8  18       38.39       44.65     11.57 o 
   1   8  18       66.05       68.36     14.33 o 
   2   8  18        3.94        5.20      7.23 o 
   3   8  18       20.28       17.79      6.37 o 
  -3   9  18        7.53       -0.95      9.57 o 
  -2   9  18        1.36        2.09      9.47 o 
  -1   9  18       63.81       83.16     18.09 o 
   0   9  18        2.07        8.38     11.09 o 
   1   9  18       16.17        4.19     11.61 o 
  -9   0  19      224.04      183.89     24.94 o 
  -7   0  19       19.84       19.52      7.47 o 
  -5   0  19       11.35       18.99      6.66 o 
  -3   0  19       52.32       58.79      9.52 o 
  -1   0  19      316.60      287.66     17.18 o 
   1   0  19      445.40      408.00     21.04 o 
   3   0  19      216.17      221.97     20.18 o 
   5   0  19      117.20      115.68      9.75 o 
   7   0  19       21.79       29.13     10.57 o 
  -8   1  19       17.64       15.13      7.09 o 
  -7   1  19       35.14       52.57      8.65 o 
  -6   1  19        9.26       16.43      4.71 o 
  -5   1  19       10.27       11.37      3.94 o 
  -4   1  19      229.17      232.52     11.64 o 
  -3   1  19      138.38      160.50     10.29 o 
  -2   1  19       50.41       51.17      6.07 o 
  -1   1  19      161.38      197.17     11.07 o 
   0   1  19     1191.53     1087.67     28.32 o 
   1   1  19      247.39      241.25     11.30 o 
   2   1  19       56.37       67.02      7.13 o 
   3   1  19       19.38       30.52      5.37 o 
   4   1  19       66.08       76.80      9.86 o 
   5   1  19       59.25       66.10      5.47 o 
   6   1  19        0.91        4.93      4.02 o 
   7   1  19        1.59        8.48      6.36 o 
  -8   2  19       10.53       11.48      7.42 o 
  -7   2  19        8.67       13.07      5.03 o 
  -6   2  19       99.20      105.43      8.18 o 
  -5   2  19        2.10        3.23      5.31 o 
  -4   2  19        0.47        2.46      2.86 o 
  -3   2  19      188.96      175.65      9.05 o 
  -2   2  19      653.50      639.68     17.99 o 
  -1   2  19       20.67       22.82      4.65 o 
   0   2  19      383.73      374.93     14.27 o 
   1   2  19       37.02       49.61      6.24 o 
   2   2  19      371.16      346.32     16.47 o 
   3   2  19       59.94       62.13      4.78 o 
   4   2  19        9.06       15.83      3.19 o 
   5   2  19        0.48        3.91      3.26 o 
   6   2  19       49.62       48.03      6.57 o 
   7   2  19       16.85       21.85      6.61 o 
  -8   3  19       29.04       32.39      8.83 o 
  -7   3  19        0.15       -3.12      5.41 o 
  -6   3  19        0.06        1.11      4.49 o 
  -5   3  19       27.95       31.11      4.68 o 
  -4   3  19       44.88       38.81      4.97 o 
  -3   3  19        3.19        8.19      3.44 o 
  -2   3  19      121.55      116.40      8.93 o 
  -1   3  19        0.26        1.27      3.38 o 
   0   3  19      497.44      473.28     16.54 o 
   1   3  19       57.67       58.33     14.99 o 
   2   3  19       11.66       12.08      4.19 o 
   3   3  19        9.11       11.52      2.94 o 
   4   3  19        4.10        8.48      3.26 o 
   5   3  19        0.60        3.42      3.21 o 
   6   3  19       51.47       54.94      7.09 o 
  -8   4  19        4.62        3.62      8.44 o 
  -7   4  19        0.01       -1.30      5.48 o 
  -6   4  19        5.97       11.11      5.64 o 
  -5   4  19       47.39       49.60      5.98 o 
  -4   4  19       18.16       22.19      4.49 o 
  -3   4  19        0.01        4.60      3.41 o 
  -2   4  19       21.37       29.02      5.41 o 
  -1   4  19      183.46      183.32     15.99 o 
   0   4  19        0.10       -4.39      3.20 o 
   1   4  19        1.86        4.74      5.38 o 
   2   4  19        1.01        4.20      3.95 o 
   3   4  19       14.75       10.58      3.28 o 
   4   4  19       57.25       56.40      5.91 o 
   5   4  19        0.07        4.58      4.04 o 
   6   4  19       36.78       43.29      7.00 o 
  -7   5  19        1.56        2.25      7.28 o 
  -6   5  19        0.57        1.39      6.12 o 
  -5   5  19        7.93        9.21      5.75 o 
  -4   5  19       15.34       12.32      7.08 o 
  -3   5  19       22.31       24.93      5.81 o 
  -2   5  19       29.91       26.88      5.28 o 
  -1   5  19        9.60       12.79      6.05 o 
   0   5  19       15.23        8.32      4.21 o 
   1   5  19      264.59      259.78     13.11 o 
   2   5  19       41.67       44.60      8.66 o 
   3   5  19       17.05       15.20      4.38 o 
   4   5  19        0.03        3.09      3.69 o 
   5   5  19       22.36       31.04      8.18 o 
  -6   6  19        0.35       -9.08      9.78 o 
  -5   6  19       17.49       13.47      7.37 o 
  -4   6  19       17.65       18.93      6.80 o 
  -3   6  19      104.00      113.60     33.87 o 
  -2   6  19        0.67        0.86      4.09 o 
  -1   6  19       47.49       52.79      7.00 o 
   0   6  19       16.25       10.54      4.68 o 
   1   6  19       27.09       23.69      5.60 o 
   2   6  19        0.47       -5.90      5.90 o 
   3   6  19       38.47       54.35      6.36 o 
   4   6  19        7.04        8.09      4.68 o 
   5   6  19        8.59        6.93      5.85 o 
  -5   7  19        1.07        1.78      7.62 o 
  -4   7  19       41.32       50.26      9.12 o 
  -3   7  19       73.95       66.06     21.02 o 
  -2   7  19       21.63       23.95      6.74 o 
  -1   7  19        3.70       12.24      5.51 o 
   0   7  19        6.61        9.37      5.42 o 
   1   7  19      137.54      143.14     16.99 o 
   2   7  19       33.37       36.18     11.57 o 
   3   7  19       62.59       69.37     11.78 o 
   4   7  19       52.95       66.57      8.26 o 
  -4   8  19        0.29        7.76     10.90 o 
  -3   8  19       15.86       21.66     10.57 o 
  -2   8  19       46.43       54.48      9.93 o 
  -1   8  19        0.01        0.44      5.86 o 
   0   8  19       10.79       15.71     10.28 o 
   1   8  19        0.16        6.90      9.85 o 
   2   8  19       36.97       58.22     15.57 o 
  -8   0  20       66.92       69.98     13.66 o 
  -6   0  20       15.12       13.66      6.47 o 
  -4   0  20        3.38       10.14      5.76 o 
  -2   0  20        0.33       -3.52      4.47 o 
   0   0  20     1574.44     1461.01     50.65 o 
   2   0  20       78.02       75.69     11.09 o 
   4   0  20        0.69       -2.19      3.53 o 
   6   0  20        9.76       26.37      9.00 o 
  -8   1  20       17.58       19.66      8.42 o 
  -7   1  20       23.38       19.71      5.09 o 
  -6   1  20       17.21       25.35      4.56 o 
  -5   1  20       28.82       26.17      5.11 o 
  -4   1  20       56.89       53.09      6.47 o 
  -3   1  20      145.21      143.80     10.18 o 
  -2   1  20      606.89      518.06     17.59 o 
  -1   1  20      205.44      220.85     12.02 o 
   0   1  20       30.95       34.66      5.77 o 
   1   1  20        0.83       -1.80      3.65 o 
   2   1  20       54.30       63.89      9.47 o 
   3   1  20       46.86       58.87      7.27 o 
   4   1  20       29.63       37.58      4.16 o 
   5   1  20        0.08        5.83      3.59 o 
   6   1  20       18.70       16.91      5.31 o 
  -8   2  20        0.04      -10.31      6.87 o 
  -7   2  20       19.14       18.92      5.63 o 
  -6   2  20        4.82        9.38      4.48 o 
  -5   2  20       49.70       47.64      5.81 o 
  -4   2  20        4.30        1.84      2.73 o 
  -3   2  20       60.28       72.43      6.83 o 
  -2   2  20      846.40      772.12     31.89 o 
  -1   2  20       99.32      105.54      8.71 o 
   0   2  20      200.54      204.26     11.71 o 
   1   2  20      106.69      129.23      9.76 o 
   2   2  20        1.22        5.97      3.89 o 
   3   2  20        2.42        3.95      3.99 o 
   4   2  20        9.74       19.63      3.60 o 
   5   2  20       79.78      102.87     14.45 o 
   6   2  20       16.70       17.09      5.88 o 
  -8   3  20       11.68       14.92      8.99 o 
  -7   3  20        3.33       11.29      7.57 o 
  -6   3  20       16.46       18.51      5.20 o 
  -5   3  20       26.31       30.25      5.09 o 
  -4   3  20       88.41       81.94      6.95 o 
  -3   3  20       14.28        4.08      3.27 o 
  -2   3  20       18.36       24.04      5.25 o 
  -1   3  20      114.06      114.72      9.12 o 
   0   3  20       43.55       50.58      6.67 o 
   1   3  20       39.24       33.26      5.52 o 
   2   3  20        5.75        1.15      3.89 o 
   3   3  20      127.31      122.22     10.11 o 
   4   3  20        0.02       -0.37      3.12 o 
   5   3  20        3.89        9.74      4.39 o 
   6   3  20        1.59       -0.87      5.32 o 
  -7   4  20       13.42       15.30      8.07 o 
  -6   4  20        5.94        0.10      5.56 o 
  -5   4  20        4.47        4.22      4.04 o 
  -4   4  20      209.68      241.63     11.35 o 
  -3   4  20       12.88        9.92      4.24 o 
  -2   4  20        1.54        3.50      3.92 o 
  -1   4  20       32.33       38.72     13.16 o 
   0   4  20        0.28        1.26      3.73 o 
   1   4  20       21.13       36.19      5.82 o 
   2   4  20       15.77       15.47      4.74 o 
   3   4  20        9.16        6.33      7.33 o 
   4   4  20       51.67       54.98      7.97 o 
   5   4  20       64.15       69.40      7.85 o 
  -7   5  20        4.48        7.00      8.42 o 
  -6   5  20       13.39       16.96      7.48 o 
  -5   5  20        9.67       -3.06     17.18 o 
  -4   5  20      201.71      193.55     12.93 o 
  -3   5  20        2.86        1.13      4.31 o 
  -2   5  20      178.12      212.40     17.95 o 
  -1   5  20        5.79       -0.66      8.04 o 
   0   5  20      410.54      416.33     23.66 o 
   1   5  20        0.23       -0.87      3.67 o 
   2   5  20       34.80       50.07      7.55 o 
   3   5  20       12.28       12.04      9.04 o 
   4   5  20        7.21       13.12      5.15 o 
   5   5  20        1.20        8.55      5.67 o 
  -6   6  20       45.63       39.43     10.12 o 
  -5   6  20       15.24       13.88      7.91 o 
  -4   6  20       58.87       50.19      9.13 o 
  -3   6  20       15.57        6.10      4.95 o 
  -2   6  20        9.41        9.98      4.91 o 
  -1   6  20        0.11       -0.30      5.62 o 
   0   6  20      129.77      145.04     16.71 o 
   1   6  20        0.11        7.98      5.21 o 
   2   6  20       22.82       47.22     11.61 o 
   3   6  20        2.48       16.57      9.43 o 
   4   6  20       34.19       39.49      7.30 o 
  -5   7  20       35.61       36.66     10.02 o 
  -4   7  20       27.55       24.75     10.90 o 
  -3   7  20        0.65        5.49      6.95 o 
  -2   7  20       27.71       23.62      7.20 o 
  -1   7  20       34.65       32.15     14.45 o 
   0   7  20        9.29        8.28      6.06 o 
   1   7  20       12.23        4.47      8.57 o 
   2   7  20       74.21       64.03     14.61 o 
   3   7  20       15.69       11.61     11.85 o 
  -3   8  20       24.36        6.00     10.95 o 
  -2   8  20       14.49        9.47      7.58 o 
  -1   8  20       39.75       54.27     10.45 o 
   0   8  20       22.75       23.61     12.09 o 
   1   8  20       11.76       19.18     12.33 o 
  -7   0  21       47.03       52.08     11.76 o 
  -5   0  21       34.39       38.56      9.47 o 
  -3   0  21       99.27       93.35     11.95 o 
  -1   0  21        3.38        1.38      4.76 o 
   1   0  21        1.72       -0.57      4.95 o 
   3   0  21        3.28        7.05      6.33 o 
   5   0  21       71.21       86.86      9.67 o 
  -8   1  21       15.29       33.13      9.42 o 
  -7   1  21        4.94        1.91      4.51 o 
  -6   1  21       12.44       13.21      4.33 o 
  -5   1  21        0.06        0.70      3.64 o 
  -4   1  21        8.69        6.38      3.91 o 
  -3   1  21      445.36      387.35     15.32 o 
  -2   1  21       30.43       45.11      6.39 o 
  -1   1  21       10.53       11.61      4.36 o 
   0   1  21        0.12        3.43      3.85 o 
   1   1  21        0.05       -0.09      3.84 o 
   2   1  21        0.11        0.25      4.12 o 
   3   1  21       10.80       11.72      4.78 o 
   4   1  21        0.10        1.66      3.99 o 
   5   1  21       70.73       76.95      6.88 o 
   6   1  21        0.12        0.11      5.41 o 
  -7   2  21        0.07       -0.11      5.45 o 
  -6   2  21       20.44       26.05      5.38 o 
  -5   2  21       36.30       40.73      5.64 o 
  -4   2  21        0.01       -0.24      3.35 o 
  -3   2  21        7.31        8.28      3.65 o 
  -2   2  21       83.69       82.82      8.14 o 
  -1   2  21        7.25       13.30      4.55 o 
   0   2  21       49.77       51.90      6.73 o 
   1   2  21       12.42       22.26      5.29 o 
   2   2  21       10.16       10.48      5.43 o 
   3   2  21       29.60       16.69      5.41 o 
   4   2  21       41.40       54.17      8.78 o 
   5   2  21        6.79       18.73      5.65 o 
  -7   3  21       12.87       15.95      7.87 o 
  -6   3  21       31.44       34.30      6.29 o 
  -5   3  21       46.37       56.01      6.39 o 
  -4   3  21       57.13       53.70      6.13 o 
  -3   3  21        0.66        6.54      4.24 o 
  -2   3  21      513.01      487.89     17.79 o 
  -1   3  21      132.61      117.65      9.59 o 
   0   3  21       50.45       51.76      6.83 o 
   1   3  21       24.69       13.24      5.43 o 
   2   3  21       65.16       69.66      8.00 o 
   3   3  21        3.17       15.39      5.26 o 
   4   3  21      190.76      180.89     19.47 o 
   5   3  21        0.11       -0.62      5.35 o 
  -7   4  21       11.71       10.19      8.69 o 
  -6   4  21       12.85       11.95      6.82 o 
  -5   4  21       45.91       50.16      6.67 o 
  -4   4  21      247.17      234.79     12.92 o 
  -3   4  21        3.08        8.10      6.43 o 
  -2   4  21      113.72      122.71      9.90 o 
  -1   4  21      139.08      126.05     14.52 o 
   0   4  21      130.76      146.19     22.73 o 
   1   4  21       28.99       30.39      6.01 o 
   2   4  21       11.49       15.12      5.46 o 
   3   4  21       36.02       21.04      9.81 o 
   4   4  21       18.21       16.71     10.71 o 
   5   4  21        3.98        0.92      5.43 o 
  -6   5  21        1.06        0.66      8.02 o 
  -5   5  21       12.24       22.38      7.95 o 
  -4   5  21       20.40       16.40      6.26 o 
  -3   5  21       55.20       48.68      8.24 o 
  -2   5  21      112.29       90.77     22.87 o 
  -1   5  21       17.34       13.23      5.22 o 
   0   5  21       30.72       20.44      5.11 o 
   1   5  21      217.70      218.83     13.14 o 
   2   5  21        0.97        5.05      5.76 o 
   3   5  21        1.33       -1.24      8.66 o 
   4   5  21        4.65       15.04     12.00 o 
  -5   6  21       70.46       58.12     13.85 o 
  -4   6  21        8.08        6.38      9.19 o 
  -3   6  21       62.78       54.52     19.83 o 
  -2   6  21        1.13        0.05      7.19 o 
  -1   6  21       64.64       71.05     12.38 o 
   0   6  21        5.08        5.46      5.27 o 
   1   6  21       56.12       50.81      8.33 o 
   2   6  21        2.84       -2.57      7.90 o 
   3   6  21       22.25       20.18     11.71 o 
  -4   7  21       38.48       20.80     11.47 o 
  -3   7  21       16.89       23.08      7.96 o 
  -2   7  21       43.06       35.12      8.02 o 
  -1   7  21        0.78        3.76      5.89 o 
   0   7  21       20.41       13.29      7.25 o 
   1   7  21        4.51       -8.33      9.04 o 
   2   7  21       40.40       49.08     14.95 o 
  -6   0  22        2.74        6.62      7.00 o 
  -4   0  22       28.86       26.56      8.19 o 
  -2   0  22      124.67      131.14     14.28 o 
   0   0  22       10.76       11.47      6.38 o 
   2   0  22       53.14       50.60     10.28 o 
   4   0  22        3.99        5.57      8.57 o 
  -7   1  22       10.50       12.57     10.50 o 
  -6   1  22        4.33        1.07      4.49 o 
  -5   1  22        5.01       13.94      4.67 o 
  -4   1  22       71.30       66.92     18.54 o 
  -3   1  22        1.36        1.28      3.90 o 
  -2   1  22       25.21       21.30      6.71 o 
  -1   1  22        2.57        7.87      5.21 o 
   0   1  22        3.63        4.29      6.85 o 
   1   1  22        1.39        8.06      9.52 o 
   2   1  22       12.65       14.59      9.81 o 
   3   1  22       31.94       30.92      6.87 o 
   4   1  22       63.14       74.19      9.46 o 
   5   1  22       17.16       24.73      8.27 o 
  -7   2  22        9.42       16.31      6.93 o 
  -6   2  22        0.47       -5.20      4.33 o 
  -5   2  22        0.66        4.81      4.20 o 
  -4   2  22       37.25       29.25      5.29 o 
  -3   2  22       29.42       30.69      6.04 o 
  -2   2  22       96.61       99.49      9.15 o 
  -1   2  22       11.06       15.13      6.55 o 
   0   2  22       23.61       26.65      5.32 o 
   1   2  22       49.16       65.95     14.64 o 
   2   2  22        0.00        1.18      4.45 o 
   3   2  22        2.61        4.90      5.18 o 
   4   2  22       11.99       20.39      7.12 o 
   5   2  22       94.78      130.95     18.56 o 
  -7   3  22        1.79       10.91      8.59 o 
  -6   3  22        1.12       -1.59      5.21 o 
  -5   3  22      144.00      143.46      9.87 o 
  -4   3  22       75.85       76.49      7.34 o 
  -3   3  22       34.24       30.69      5.94 o 
  -2   3  22       18.23       15.20      5.01 o 
  -1   3  22      146.31      126.79     14.40 o 
   0   3  22        0.83        4.32      4.12 o 
   1   3  22        0.66        0.01      4.26 o 
   2   3  22        0.26        6.09      4.92 o 
   3   3  22      102.31       91.99     10.76 o 
   4   3  22       16.93       20.66     10.95 o 
  -6   4  22       43.09       63.47     11.21 o 
  -5   4  22        2.11        9.98      5.20 o 
  -4   4  22       97.64      125.29     10.86 o 
  -3   4  22      100.29       97.73      9.42 o 
  -2   4  22       15.96       13.62      5.40 o 
  -1   4  22        0.30        1.24      4.24 o 
   0   4  22       37.80       44.75      7.02 o 
   1   4  22       87.23       98.09      9.39 o 
   2   4  22       11.47       22.82      6.27 o 
   3   4  22        0.79       -1.43      8.43 o 
   4   4  22       34.53       34.32     12.81 o 
  -5   5  22        5.86        7.27      8.52 o 
  -4   5  22      141.26      148.74     26.04 o 
  -3   5  22        4.99        2.22      5.03 o 
  -2   5  22       54.41       56.60     13.07 o 
  -1   5  22        3.30        9.63      5.23 o 
   0   5  22       11.73       21.98      6.18 o 
   1   5  22       16.10       11.18      6.02 o 
   2   5  22       22.25       38.27     11.52 o 
   3   5  22       26.40       35.99     12.33 o 
  -3   6  22        0.01        1.39      6.32 o 
  -2   6  22       12.98        4.96      7.97 o 
  -1   6  22        3.50        9.34      5.80 o 
   0   6  22        3.34        6.42      5.77 o 
   1   6  22        6.12        2.72     10.76 o 
   2   6  22       18.75        9.23     10.90 o 
  -2   7  22        3.12       11.10      9.31 o 
  -1   7  22       14.20       27.53      9.43 o 
   0   7  22        0.33       -6.55      6.89 o 
  -7   0  23        8.87        4.71     10.38 o 
  -5   0  23       46.61       54.60     11.33 o 
  -3   0  23       47.40       31.56      8.43 o 
  -1   0  23       58.11       65.41     10.81 o 
   1   0  23       33.65       35.51      9.62 o 
   3   0  23       85.70       82.07     14.09 o 
  -6   1  23        0.23        2.82      4.87 o 
  -5   1  23       37.98       42.29      6.29 o 
  -4   1  23       23.79       14.55     14.33 o 
  -3   1  23       93.64      100.26      9.63 o 
  -2   1  23        0.02       -4.28      3.55 o 
  -1   1  23        1.33        2.67      3.90 o 
   0   1  23        3.43        9.99      6.59 o 
   1   1  23      100.64      122.15     10.63 o 
   2   1  23      128.79      150.25     11.78 o 
   3   1  23       17.80       18.95      6.57 o 
   4   1  23        0.30       -1.18      6.35 o 
  -6   2  23        4.56        0.61      5.29 o 
  -5   2  23       67.29       57.05      7.18 o 
  -4   2  23        1.41        3.23      4.28 o 
  -3   2  23       26.01       31.66      6.13 o 
  -2   2  23       78.84       74.43      8.32 o 
  -1   2  23        2.12        4.50      8.31 o 
   0   2  23       17.08       22.28     11.40 o 
   1   2  23        5.19        6.29      6.31 o 
   2   2  23       24.40       22.19      6.37 o 
   3   2  23        0.02        8.14      6.09 o 
   4   2  23       39.48       60.51     15.57 o 
  -6   3  23       25.04       28.02      7.16 o 
  -5   3  23       11.78       11.12      5.67 o 
  -4   3  23       67.03       72.03      9.02 o 
  -3   3  23        0.26       -5.11      7.28 o 
  -2   3  23       34.50       36.73     13.78 o 
  -1   3  23       12.78        8.33      5.02 o 
   0   3  23       66.25       77.27      8.58 o 
   1   3  23        1.88       15.17     12.07 o 
   2   3  23       21.12       15.17      9.04 o 
   3   3  23       15.88       13.66      6.93 o 
   4   3  23       47.93       58.60     15.23 o 
  -5   4  23       22.75       27.70      7.14 o 
  -4   4  23      110.06      105.12     11.50 o 
  -3   4  23        0.03        0.83      5.58 o 
  -2   4  23      209.81      197.45     19.04 o 
  -1   4  23       31.25       14.37      5.56 o 
   0   4  23        1.02        4.83      4.94 o 
   1   4  23        5.07        3.76      5.24 o 
   2   4  23        8.24       16.07      6.76 o 
   3   4  23       35.77       29.51     12.71 o 
  -4   5  23        0.00        3.49      8.16 o 
  -3   5  23        4.27       -2.57      5.65 o 
  -2   5  23        6.45        9.96      7.07 o 
  -1   5  23        3.70        1.59      5.40 o 
   0   5  23       15.13        6.59      5.90 o 
   1   5  23       27.68       36.51      8.03 o 
   2   5  23       14.81       14.71     10.90 o 
  -3   6  23        2.00       -5.53      6.88 o 
  -2   6  23        1.81        0.42      6.81 o 
  -1   6  23       25.00       27.62      8.33 o 
   0   6  23       19.10       19.56      7.68 o 
   1   6  23       43.24       54.46     14.71 o 
  -6   0  24       33.45       51.74     13.00 o 
  -4   0  24       10.26       -2.33      6.33 o 
  -2   0  24       84.28       86.54     12.90 o 
   0   0  24       49.86       42.94     10.66 o 
   2   0  24      149.14      188.89     19.14 o 
   4   0  24       29.14       32.13     12.23 o 
  -6   1  24        1.95        0.74      6.03 o 
  -5   1  24        7.64        7.86      5.17 o 
  -4   1  24       53.44       48.72      7.47 o 
  -3   1  24       36.89       24.63     10.16 o 
  -2   1  24        7.90       11.30      5.46 o 
  -1   1  24        4.54       -1.88      4.24 o 
   0   1  24      167.01      185.55     13.08 o 
   1   1  24       24.30       33.11      7.02 o 
   2   1  24       54.31       64.49      9.17 o 
   3   1  24       73.14       79.25     10.36 o 
   4   1  24       21.64       31.65      8.95 o 
  -6   2  24        0.50        0.10      6.31 o 
  -5   2  24        0.29        3.26      8.32 o 
  -4   2  24       89.65       93.45     10.08 o 
  -3   2  24       68.01       61.28      8.26 o 
  -2   2  24       15.75       14.59      5.42 o 
  -1   2  24       16.59       13.19     11.50 o 
   0   2  24        5.17       -0.30      5.09 o 
   1   2  24       17.72       19.04      9.33 o 
   2   2  24        3.21        8.36      7.78 o 
   3   2  24       31.13       23.67      8.02 o 
  -5   3  24       44.85       58.14      9.78 o 
  -4   3  24        2.26       -2.42      6.45 o 
  -3   3  24        0.02       -7.36      4.91 o 
  -2   3  24       15.59        9.19      5.58 o 
  -1   3  24       68.23       67.45     15.04 o 
   0   3  24        1.82       -3.55      4.69 o 
   1   3  24       48.49       53.20      8.48 o 
   2   3  24        0.68        4.09      6.53 o 
   3   3  24       47.76       53.15     16.59 o 
  -4   4  24       44.19       38.79      8.50 o 
  -3   4  24       38.23       47.85     20.37 o 
  -2   4  24        1.72        7.68      6.05 o 
  -1   4  24        0.27        0.96      5.44 o 
   0   4  24        5.55        2.68      5.95 o 
   1   4  24        9.15       19.91      7.32 o 
   2   4  24       12.36        7.66      7.32 o 
  -3   5  24        1.64       -3.72      6.95 o 
  -2   5  24        8.84        8.34      6.71 o 
  -1   5  24        0.24       -9.38      6.52 o 
   0   5  24       44.55       51.07      8.83 o 
   1   5  24        0.57       -5.00      6.70 o 
  -5   0  25       78.34       87.68     15.71 o 
  -3   0  25       11.67        7.66      7.28 o 
  -1   0  25       49.52       47.13     11.71 o 
   1   0  25        4.68        2.24      8.14 o 
   3   0  25      161.30      186.36     21.14 o 
  -5   1  25        7.19        7.13      6.30 o 
  -4   1  25       14.28        9.27      6.24 o 
  -3   1  25       12.13        3.52      5.18 o 
  -2   1  25       21.52       35.95      7.45 o 
  -1   1  25       48.98       60.09     12.00 o 
   0   1  25       19.63       46.81      9.26 o 
   1   1  25       51.40       65.24     10.00 o 
   2   1  25       59.63       73.34     10.45 o 
   3   1  25       18.08       22.80     10.14 o 
  -5   2  25       26.95       27.61     11.76 o 
  -4   2  25       49.76       56.02      9.05 o 
  -3   2  25        0.08       -0.76      5.36 o 
  -2   2  25        0.15        1.10      5.33 o 
  -1   2  25        5.96       12.63      6.38 o 
   0   2  25       51.16       58.66      8.67 o 
   1   2  25        4.45        2.02      6.16 o 
   2   2  25       13.53       28.50      8.14 o 
  -4   3  25        9.34        9.35      7.49 o 
  -3   3  25        0.54       -1.94      5.65 o 
  -2   3  25       37.42       50.79      8.72 o 
  -1   3  25        2.53       -4.95      7.40 o 
   0   3  25       16.86       12.26      6.51 o 
   1   3  25       10.00        9.72      7.09 o 
   2   3  25       37.98       34.56      8.89 o 
  -3   4  25        4.92        5.93      7.35 o 
  -2   4  25        0.40       -4.38      6.90 o 
  -1   4  25        0.65        4.20      8.47 o 
   0   4  25       14.78       18.47      7.76 o 
   1   4  25       47.15       44.41      9.14 o 
  -4   0  26        8.60       10.95     10.90 o 
  -2   0  26       26.51       67.98     14.19 o 
   0   0  26       49.15       50.22     12.81 o 
  -4   1  26        5.99        4.48      7.32 o 
  -3   1  26       15.54       18.55      7.35 o 
  -2   1  26        4.39        4.69      6.17 o 
  -1   1  26       11.15       13.46      7.05 o 
   0   1  26       44.43       54.53     16.68 o 
   1   1  26        5.37        5.04      7.08 o 
  -3   2  26       14.96        8.13      7.24 o 
  -2   2  26       20.87       35.08      8.43 o 
  -1   2  26       27.77       25.81      7.78 o 
   0   2  26       15.44       11.20      8.33 o 
   1   2  26       59.18       71.88     10.81 o 
  -2   3  26        4.55       -5.94      8.54 o 
  -1   3  26       19.85       22.67      8.45 o 
   0   3  26        0.48       -0.55      6.82 o 
                                                 
